# Supplementary material for: The abundance and diversity of fruit flies and their parasitoids change with elevation in guava orchards in a tropical Andean forest of Peru, independent of seasonality
Source: PLoS One. 2021 Apr 26;16(4):e0250731. doi: 10.1371/journal.pone.0250731 (PMC8075242; doi:10.1371/journal.pone.0250731)
Supplement: S1 Data — (XLSX) [file pone.0250731.s006.xlsx]

## Sheet: meterological
Year	Month	High	Low
2013	J	19.1215	21.97
2013	F	18.506	21.55
2013	M	18.8978	21.67
2013	A	19.1111	21.79
2013	M	18.8075	21.14		rainy
2013	J	18.5644	20.27		dry
2013	J	17.7419	20.15
2013	A	18.3656	20.92
2013	S	19.2611	22.1
2013	O	19.2688	21.1
2013	N	19.1556	22.22
2013	D	19.371	22.24
2014	J	18.7129	21.52
2014	F	19.1012	21.57
2014	M	19.1183	22.28
2014	A	19.1778	21.84
2014	M	19.0484	21.75
2014	J	18.6944	21.33
2014	J	18.014	20.15
2014	A	17.9785	20.82
2014	S	18.6	21.82
2014	O	18.3656	22.39
2014	N	19.4	22.44
2014	D	19.043	21.86

## Sheet: diversity index
fruit flies in traps
Period	Location	Season	Abundance	Richness	Evenness	Simpson	Shannon
2013	Churumazu	Dry	157	7	0.4727	0.5972	1.197
2013	Churumazu	Wet	59	8	0.5206	0.6567	1.427
2014	Churumazu	Dry	149	6	0.352	0.3385	0.7477
2014	Churumazu	Wet	53	5	0.6113	0.6152	1.117
2013	Gramazu	Dry	391	2	0.3634	0.03028	0.08624
2013	Gramazu	Wet	88	1	1	0	0
2014	Gramazu	Dry	146	5	0.4647	0.4675	0.843
2014	Gramazu	Wet	13	5	0.7367	0.6509	1.304
2013	Huancabamba	Dry	90	5	0.4424	0.3906	0.7938
2013	Huancabamba	Wet	44	4	0.826	0.6498	1.195
2014	Huancabamba	Dry	170	4	0.498	0.4301	0.6892
2014	Huancabamba	Wet	14	4	0.7535	0.6224	1.103
2013	Playapampa	Dry	311	7	0.4472	0.568	1.141
2013	Playapampa	Wet	316	12	0.2859	0.6036	1.233
2014	Playapampa	Dry	510	9	0.2153	0.2867	0.6617
2014	Playapampa	Wet	380	10	0.4624	0.7443	1.531
2013	Puente Paucartambo	Dry	302	5	0.6153	0.5638	1.124
2013	Puente Paucartambo	Wet	111	6	0.398	0.474	0.8704
2014	Puente Paucartambo	Dry	313	9	0.2498	0.3735	0.8103
2014	Puente Paucartambo	Wet	81	8	0.4695	0.6383	1.323
2013	San Martín	Dry	623	5	0.3726	0.344	0.6222
2013	San Martín	Wet	130	6	0.5026	0.602	1.104
2014	San Martín	Dry	233	6	0.4088	0.5079	0.8973
2014	San Martín	Wet	106	7	0.4547	0.5723	1.158
2013	Sogormo	Dry	580	9	0.2248	0.3489	0.7046
2013	Sogormo	Wet	179	9	0.2214	0.282	0.6896
2014	Sogormo	Dry	615	7	0.1896	0.112	0.2833
2014	Sogormo	Wet	162	10	0.4938	0.7159	1.597
2013	Tsachopen	Dry	265	6	0.4282	0.4913	0.9435
2013	Tsachopen	Wet	190	6	0.5575	0.6211	1.208
2014	Tsachopen	Dry	299	5	0.5005	0.463	0.9173
2014	Tsachopen	Wet	99	8	0.5795	0.712	1.534
fruit flies in guava fruits
Period	Location	Season	Abundance	Richness	Evenness	Simpson	Shannon
2013	Churumazu	Dry	56	1	1	0	0
2013	Churumazu	Wet	62	2	0.995	0.495	0.688
2014	Churumazu	Dry	35	2	0.824	0.32	0.5
2014	Churumazu	Wet	47	1	1	0	0
2013	Gramazu	Dry	14	2	0.646	0.132	0.257
2013	Gramazu	Wet	73	2	0.781	0.274	0.446
2014	Gramazu	Dry	23	2	0.893	0.586	0.986
2014	Gramazu	Wet	58	2	0.99	0.4905	0.683
2013	Huancabamba	Dry	26	2	0.588	0.07	0.163
2013	Huancabamba	Wet	67	2	0.571	0.571	0.1342
2014	Huancabamba	Dry	31	1	0.9746	0.4745	0.6674
2014	Huancabamba	Wet	38	3	0.742	0.452	0.8011
2013	Playapampa	Dry	25	2	0.614	0.099	0.2062
2013	Playapampa	Wet	99	2	0.988	0.4885	0.6816
2014	Playapampa	Dry	25	2	0.999	0.499	0.6923
2014	Playapampa	Wet	88	2	0.993	0.4935	0.6867
2013	Puente Paucartambo	Dry	65	2	0.9149	0.4137	0.6042
2013	Puente Paucartambo	Wet	48	2	1	0.5	0.6931
2014	Puente Paucartambo	Dry	63	2	0.8657	0.3628	0.5489
2014	Puente Paucartambo	Wet	96	2	0.8455	0.3418	0.5253
2013	San Martín	Dry	66	2	0.7846	0.2778	0.4506
2013	San Martín	Wet	53	3	0.6129	0.3418	0.6091
2014	San Martín	Dry	29	2	0.6426	0.1284	0.251
2014	San Martín	Wet	57	2	0.5462	0.03344	0.08832
2013	Sogormo	Dry	43	2	0.9997	0.4997	0.6929
2013	Sogormo	Wet	68	2	0.9164	0.4152	0.6058
2014	Sogormo	Dry	39	2	0.7681	0.2604	0.4293
2014	Sogormo	Wet	58	2	0.8856	0.3835	0.5716
2013	Tsachopen	Dry	21	2	0.6848	0.1723	0.3145
2013	Tsachopen	Wet	60	2	0.6098	0.095	0.1985
2014	Tsachopen	Dry	8	2	0.7288	0.2188	0.3768
2014	Tsachopen	Wet	33	2	0.5727	0.05877	0.1358
Fruit fly parasitoids
Period	Location	Season	Abundance	Richness	Evenness	Simpson	Shannon
2013	Churumazu	Dry	9	3	0.8507	0.5679	0.9369
2013	Churumazu	Wet	4	2	0.8774	0.375	0.5623
2014	Churumazu	Dry	1	1	1	0	0
2014	Churumazu	Wet	4	3	0.9428	0.625	1.04
2013	Gramazu	Dry	2	1	1	0	0
2013	Gramazu	Wet	4	2	0.877	0.375	0.562
2014	Gramazu	Dry	4	2	0.877	0.375	0.562
2014	Gramazu	Wet	2	1	1	0	0
2013	Huancabamba	Dry	1	1	1	0	0
2013	Huancabamba	Wet	2	1	1	0	0
2014	Huancabamba	Dry	0	0	0	0	0
2014	Huancabamba	Wet	2	1	1	0	0
2013	Playapampa	Dry	4	2	0.877	0.375	0.562
2013	Playapampa	Wet	11	3	0.787	0.512	0.86
2014	Playapampa	Dry	2	1	1	0	0
2014	Playapampa	Wet	9	3	0.66	0.37	0.683
2013	Puente Paucartambo	Dry	6	3	0.916	0.611	1.011
2013	Puente Paucartambo	Wet	7	3	0.739	0.449	0.796
2014	Puente Paucartambo	Dry	8	3	0.942	0.625	1.04
2014	Puente Paucartambo	Wet	7	3	0.866	0.571	0.955
2013	San Martín	Dry	8	2	0.877	0.375	0.562
2013	San Martín	Wet	1	1	1	0	0
2014	San Martín	Dry	1	1	1	0	0
2014	San Martín	Wet	2	2	1	0.5	0.693
2013	Sogormo	Dry	3	2	0.944	0	0
2013	Sogormo	Wet	6	3	0.916	0.611	1.011
2014	Sogormo	Dry	1	1	1	0	0
2014	Sogormo	Wet	2	1	1	0	0
2013	Tsachopen	Dry	4	2	0.877	0.375	0.562
2013	Tsachopen	Wet	4	2	0.877	0.375	0.562
2014	Tsachopen	Dry	0	0	0	0	0
2014	Tsachopen	Wet	2	1	1	0	0

## Sheet: sampled fruits
Period	Season	Location	N° Fruit/Sampled	Weight (Kg)	larvae	pupae	larv + pupae	infestation	Da♂	Da♀	D. areolatus	Dc ♂	Dc♀	D. crawfordi	Ap ♂	Ap ♀	A. pelleranoi	D.z♂	Dz♀	D.zeteki	Af♂	Af♀	A. fraterculus	Ao♂	Ao♀	A. ornata	Ast♂	Ast♀	A. striata	fruit flies emerged	parasitoid emerged	parasitism level
2013	Rainy	Playapampa	5	0.35	10	8	18	51.4286	0	0	0	0	0	0	0	0	0			0	0	0	0	0	0	0	1	0	1	1	0	0
2013	Rainy	Playapampa	5	0.4	9	5	14	35	0	0	0	0	0	0	0	0	0			0	0	0	0	0	0	0	4	8	12	12	0	0
2013	Rainy	Huancabamba	5	0.2	16	1	17	85	0	0	0	0	0	0	0	0	0			0	0	0	0	0	0	0	4	8	12	12	0	0
2013	Rainy	Gramazu	5	0.2	15	0	15	75	0	0	0	0	0	0	0	0	0			0	0	0	0	0	1	1	7	7	14	15	0	0
2013	Dry	Churumazu	5	0.25	4	0	4	16	0	0	0	0	0	0	0	0	0			0	0	0	0	0	0	0	2	1	3	3	0	0
2013	Dry	Churumazu	5	0.3	4	0	4	13.3333	0	1	1	0	0	0	0	0	0			0	0	0	0	0	0	0	2	0	2	2	1	33.3333
2013	Rainy	Playapampa	5	0.4	27	0	27	67.5	0	1	1	2	1	3	1	0	1			0	4	3	7	0	0	0	5	4	9	16	5	23.8095
2013	Dry	Playapampa	5	0.35	9	2	11	31.4286	0	0	0	0	0	0	0	0	0			0	1	1	2	0	0	0	0	0	0	2	0	0
2013	Rainy	Huancabamba	5	0.2	10	2	12	60	0	0	0	0	0	0	0	0	0			0	0	0	0	0	0	0	3	3	6	6	0	0
2013	Rainy	Huancabamba	5	0.18	6	4	10	55.5556	0	0	0	0	0	0	0	0	0			0	0	0	0	0	0	0	6	4	10	10	0	0
2013	Dry	Playapampa	5	0.18	3	3	6	33.3333			0			0			0			0	0	0	0	0	0	0	2	0	2	2	0	0
2013	Dry	Playapampa	5	0.25	5	1	6	24	0	2	2	0	0	0			0			0	0	0	0	0	0	0	1	2	3	3	2	40
2013	Dry	San Martin	5	0.22	4	2	6	27.2727			0			0			0			0	0	0	0	1	0	1	0	2	2	3	0	0
2013	Dry	Gramazu	5	0.42	11	2	13	30.9524			0	0	1	1			0			0	0	0	0	0	0	0	3	5	8	8	1	11.1111
2013	Dry	Tsachopen	5	0.4	13	2	3	7.5			0			0			0			0	0	0	0	0	0	0	2	1	3	3	0	0
2013	Dry	Huancabamba	5	0.4	0	0	0	0			0			0			0			0	0	0	0	0	0	0	0	0	0	0	0	0
2013	Dry	Gramazu	5	0.3	4	4	8	26.6667			0			0			0			0	0	0	0	0	0	0	0	0	0	0	0	0
2013	Dry	San Martin	5	0.3	11	0	11	36.6667			0			0			0			0	0	0	0	0	0	0	0	2	2	2	0	0
2013	Dry	Tsachopen	5	0.5	5	0	3	6			0			0			0			0	0	0	0	1	0	1	2	0	2	3	0	0
2013	Dry	Tsachopen	5	0.4	2	6	2	5	0	1	1			0			0			0			0			0			0	0	1	100
2013	Dry	San Martin	5	0.42	16	8	24	57.1429	0	1	1	1	0	1			0			0			0			0	4	7	11	11	2	15.3846
2013	Dry	Gramazu	5	0.45	7	0	7	15.5556			0			0			0			0			0			0			0	0	0	0
2013	Dry	Huancabamba	5	0.4	0	9	9	22.5			0			0			0			0			0	0	1	1	1	2	3	4	0	0
2013	Dry	Tsachopen	5	0.65	0	2	2	3.07692			0			0			0			0			0			0			0	0	0	0
2013	Dry	San Martin	5	0.55	24	0	24	43.6364			0	1	1	2			0			0			0	1	2	3	4	6	10	13	2	13.3333
2013	Dry	Tsachopen	5	0.45	0	3	3	6.66667			0			0			0			0			0			0	1	0	1	1	0	0
2013	Dry	San Martin	5	0.45	11	6	17	37.7778			0			0			0			0			0			0	3	1	4	4	0	0
2013	Dry	Gramazu	5	0.3	0	14	14	46.6667			0	0	1	1			0			0			0			0	1	2	3	3	1	25
2013	Dry	Gramazu	5	0.6	4	7	11	18.3333			0			0			0			0			0	0	1	1	2	0	2	3	0	0
2013	Dry	San Martin	5	0.55	7	8	15	27.2727			0			0			0			0			0			0	1	5	6	6	0	0
2013	Dry	Huancabamba	5	0.4	3	3	6	15			0			0			0			0			0			0	3	1	4	4	0	0
2013	Dry	Tsachopen	5	0.5	8	7	15	30			0			0			0			0			0			0	2	4	6	6	0	0
2013	Dry	Huancabamba	5	0.4	12	6	18	45			0	0	1	1			0			0			0			0	7	5	12	12	1	7.69231
2013	Dry	Tsachopen	5	0.5	10	5	15	30			0	2	1	3			0			0			0			0	3	4	7	7	3	30
2013	Dry	Huancabamba	5	0.35	14	1	15	42.8571			0			0			0			0			0			0	3	2	5	5	0	0
2013	Dry	Huancabamba	5	0.4	12	1	13	32.5			0			0			0			0			0			0	1	0	1	1	0	0
2013	Dry	Playapampa	5	0.15	6	4	10	66.6667			0	0	1	1			0			0			0			0	1	0	1	1	1	50
2013	Dry	Sogormo	5	0.15	6	4	10	66.6667			0			0			0			0			0			0			0	0	0	0
2013	Dry	Playapampa	5	0.35	4	19	23	65.7143			0	0	0	0			0			0			0			0	3	3	6	6	0	0
2013	Dry	Sogormo	5	0.25	0	14	14	56			0			0			0			0	3		3			0	3	2	5	8	0	0
2013	Dry	Churumazu	5	0.35	0	20	20	57.1429			0	2	0	2			0			0			0			0	1	2	3	3	2	40
2013	Dry	Churumazu	5	0.3	12	6	18	60			0			0			0	0	1	1			0			0	1	4	5	5	1	16.6667
2013	Dry	Sogormo	5	0.2	12	2	14	70			0	0	1	1			0			0			0			0	2	2	4	4	1	20
2013	Dry	Playapampa	5	0.3	5	14	19	63.3333			0			0			0			0			0			0			0	0	0	0
2013	Dry	San Martin	5	0.35	4	5	9	25.7143			0			0			0			0			0			0	2	2	4	4	0	0
2013	Dry	Playapampa	5	0.25	11	1	12	48			0			0			0			0			0	0	0	0	3	3	6	6	0	0
2013	Dry	Playapampa	5	0.2	19	5	24	120	1	0	1			0			0			0			0	0	0	0	10	8	18	18	1	5.26316
2013	Dry	Sogormo	5	0.2	0	17	17	85			0			0			0			0	3	1	4			0	4	4	8	12	0	0
2013	Rainy	Sogormo	5	0.2	2	9	11	55	2	0	2			0			0			0	1	1	2			0	3	1	4	6	2	25
2013	Dry	San Martin	5	0.23	37	5	42	182.609	1	0	1	2	1	3			0			0			0	4	3	7	7	9	16	23	4	14.8148
2013	Dry	Churumazu	5	0.3	0	4	4	13.3333	1	0	1	0	0	0			0			0			0			0	1	1	2	2	1	33.3333
2013	Dry	Churumazu	5	0.33	23	6	29	87.8788	0	1	1	0	1	1			0			0			0			0	9	9	18	18	2	10
2013	Rainy	Sogormo	5	0.22	4	8	12	54.5455			0			0			0	1	0	1			0			0	4	3	7	7	1	12.5
2013	Rainy	Huancabamba	5	0.2	12	0	12	60			0			0			0			0			0			0	2	2	4	4	0	0
2013	Dry	Churumazu	5	0.22	10	5	15	68.1818	0	2	2			0			0			0			0			0	6	4	10	10	2	16.6667
2013	Rainy	Huancabamba	5	0.28	19	2	21	75	1	1	2			0			0			0			0			0	6	7	13	13	2	13.3333
2013	Rainy	Sogormo	5	0.18	5	4	9	50			0			0			0			0	2	2	4			0	1	4	5	9	0	0
2013	Rainy	Sogormo	5	0.2	15	3	18	90			0	1	0	1			0			0	7	2	9			0	1	0	1	10	1	9.09091
2013	Rainy	Sogormo	5	0.2	13	2	15	75	0	1	1			0			0			0	3	2	5			0	2	5	7	12	1	7.69231
2013	Rainy	San Martin	5	0.25	6	0	6	24			0			0			0			0			0			0			0	0	0	0
2013	Rainy	San Martin	5	0.2	6	16	22	110			0			0			0			0			0	1	1	2	6	5	11	13	0	0
2013	Rainy	Sogormo	5	0.2	3	10	13	65			0	0	1	1			0			0			0			0	4	3	7	7	1	12.5
2013	Rainy	Sogormo	5	0.2	3	1	4	20			0			0			0			0			0			0	0	4	4	4	0	0
2013	Rainy	San Martin	5	0.38	5	2	7	18.4211			0			0			0			0			0			0	1	1	2	2	0	0
2013	Rainy	San Martin	5	0.4	7	0	7	17.5			0			0			0			0			0			0	2	2	4	4	0	0
2013	Rainy	Playapampa	5	0.25	39	0	39	156	0	0	0	0	1	1			0			0	9	9	18			0	1	2	3	21	1	4.54545
2013	Rainy	Playapampa	5	0.25	26	2	28	112			0			0			0			0	7	3	10			0	3	10	13	23	0	0
2013	Rainy	Sogormo	5	0.22	13	0	13	59.0909			0			0			0			0			0			0	6	7	13	13	0	0
2013	Dry	Sogormo	5	0.3	14	5	19	63.3333	1	0	1			0			0			0	5	7	12			0			0	12	1	7.69231
2013	Dry	Sogormo	5	0.3	7	10	17	56.6667			0	0	1	1			0			0	3	1	4			0			0	4	1	20
2013	Dry	Sogormo	5	0.25	1	6	7	28			0			0			0			0	0	1	1			0	3	2	5	6	0	0
2013	Dry	Sogormo	5	0.28	9	3	12	42.8571			0			0			0			0			0			0			0	0	0	0
2013	Rainy	Churumazu	5	0.23	7	4	11	47.8261			0			0			0			0	0	2	2			0			0	2	0	0
2013	Rainy	Puente Paucartambo	5	0.22	8	2	10	45.4545			0	1	0	1			0			0			0			0	3	1	4	4	1	20
2013	Rainy	San Martin	5	0.45	10	3	13	28.8889			0			0			0			0			0			0	4	4	8	8	0	0
2013	Rainy	San Martin	5	0.4	8	0	8	20			0			0			0			0			0			0	1	4	5	5	0	0
2013	Rainy	Huancabamba	5	0.3	7	1	8	26.6667			0			0			0			0			0	1	1	2	2	2	4	6	0	0
2013	Rainy	San Martin	5	0.4	6	3	9	22.5			0			0			0			0			0			0	3	2	5	5	0	0
2013	Rainy	Puente Paucartambo	5	0.28	9	3	12	42.8571			0			0			0			0	6	3	9			0			0	9	0	0
2013	Rainy	Playapampa	5	0.24	20	4	24	100	0	2	2	1	0	1			0			0	2	5	7			0	5	5	10	17	3	15
2013	Rainy	Churumazu	5	0.2	6	2	8	40			0			0			0			0			0			0	1	4	5	5	0	0
2013	Rainy	Playapampa	5	0.24	6	2	8	33.3333			0			0			0			0			0			0	2	1	3	3	0	0
2013	Rainy	Playapampa	5	0.2	7	3	10	50			0	2	1	3			0			0			0			0	3	3	6	6	3	33.3333
2013	Rainy	Churumazu	5	0.15	5	4	9	60			0			0			0			0			0			0	0	4	4	4	0	0
2013	Rainy	Churumazu	5	0.2	13	5	18	90	0	0	0	0	0	0	0	0	0	0	0	0	0	0	0	0	0	0	4	5	9	9	0	0
2013	Rainy	Churumazu	5	0.32	0	12	12	37.5			0	1	0	1			0			0	3	1	4			0	0	2	2	6	1	14.2857
2013	Rainy	Churumazu	5	0.3	11	32	43	143.333	0	0	0	0	2	2	1	0	1			0	16	12	28			0	0	4	4	32	3	8.57143
2013	Rainy	Churumazu	5	0.3	4	3	7	23.3333			0			0			0			0			0			0	0	2	2	2	0	0
2013	Rainy	Churumazu	5	0.27	4	4	8	29.6296			0			0			0			0			0			0	2	0	2	2	0	0
2013	Rainy	Puente Paucartambo	5	0.2	10	10	20	100			0	0	1	1			0	0	1	1	2	1	3			0	1	1	2	5	2	28.5714
2013	Rainy	Puente Paucartambo	5	0.18	7	7	14	77.7778	1		1	1	1	2			0			0	1	3	4			0	3	1	4	8	3	27.2727
2013	Rainy	Puente Paucartambo	5	0.12	8	10	18	150			0	1	0	1			0			0	3	3	6			0	2	0	2	8	1	11.1111
2013	Rainy	Puente Paucartambo	5	0.25	3	5	8	32			0			0			0			0	2	0	2			0	1	0	1	3	0	0
2013	Dry	Puente Paucartambo	5	0.28	8	13	21	75			0	0	0	0			0			0	2	2	4			0	2	5	7	11	0	0
2013	Dry	Puente Paucartambo	5	0.24	1	7	8	33.3333			0			0			0			0			0			0	4	1	5	5	0	0
2013	Dry	Puente Paucartambo	5	0.26	8	17	25	96.1538			0	0	1	1			0	1	0	1	4	1	5			0	2	4	6	11	2	15.3846
2013	Rainy	Puente Paucartambo	5	0.33		14	14	42.4242			0			0			0			0			0			0	2	2	4	4	0	0
2013	Rainy	Puente Paucartambo	5	0.36		16	16	44.4444			0			0			0			0			0			0	3	4	7	7	0	0
2013	Dry	Puente Paucartambo	5	0.19	10	0	10	52.6316	0	0	0	0	0	0			0	0	0	0	2	1	3	0	0	0	1	1	2	5	0	0
2013	Dry	Puente Paucartambo	5	0.26	9	11	20	76.9231	0	0	0	0	0	0			0	0	0	0	6	3	9	0	0	0	3	6	9	18	0	0
2013	Dry	Puente Paucartambo	5	0.19	4	4	8	42.1053	0	0	0	0	0	0			0	0	0	0	0	0	0	0	0	0	1	3	4	4	0	0
2013	Dry	Puente Paucartambo	5	0.19	7	11	18	94.7368	0	0	0	0	0	0			0	0	0	0	0	0	0	0	0	0	5	1	6	6	0	0
2013	Dry	Puente Paucartambo	5	0.21	7	11	18	85.7143	1	2	3	0	1	1			0	0	0	0	0	2	2	0	0	0	2	5	7	9	4	30.7692
2013	Dry	Churumazu	5	0.35		21	21	60			0			0			0			0			0			0	5	8	13	13	0	0
2013	Rainy	San Martin	5	0.35	19	5	24	68.5714	1	0	1			0			0			0	4	5	9			0	3	4	7	16	1	5.88235
2013	Dry	Gramazu	5	0.22	0	2	2	9.09091			0			0			0			0			0			0			0	0	0	0
2013	Dry	Gramazu	5	0.25	0	9	9	36			0			0			0			0			0			0			0	0	0	0
2013	Dry	Huancabamba	5	0.22	1	0	1	4.54545			0			0			0			0			0			0			0	0	0	0
2013	Dry	Gramazu	5	0.32	0	0	0	0			0			0			0			0			0			0			0	0	0	0
2013	Dry	Huancabamba	5	0.2	1	0	1	5			0			0			0			0			0			0			0	0	0	0
2013	Dry	Tsachopen	5	0.15	0	1	1	6.66667			0			0			0			0			0	0	1	1			0	1	0	0
2013	Rainy	Tsachopen	5	0.2	17		17	85			0			0			0			0			0			0	6	10	5	5	0	0
2013	Rainy	Tsachopen	5	0.2	20		20	100			0	1	0	1			0			0			0			0	7	12	8	8	1	11.1111
2013	Rainy	Tsachopen	5	0.25	23		23	92	1	1	2			0			0			0			0	1	0	1	8	9	7	8	2	20
2013	Rainy	Tsachopen	5	0.29	15		15	51.7241			0			0			0			0			0			0	5	6	11	11	0	0
2013	Rainy	Tsachopen	5	0.3	16		16	53.3333	1	0	1			0			0			0			0	1	1	2	6	6	9	11	1	8.33333
2013	Rainy	Tsachopen	5	0.34	14		14	41.1765			0			0			0			0			0			0	6	5	11	11	0	0
2013	Rainy	Tsachopen	5	0.35	3		3	8.57143			0			0			0			0			0			0	0	2	2	2	0	0
2013	Rainy	Tsachopen	5	0.35	6		6	17.1429			0			0			0			0			0			0	2	2	4	4	0	0
2013	Rainy	Gramazu	5	0.21	11	1	12	57.1429			0			0			0			0			0			0	5	7	12	12	0	0
2013	Rainy	Gramazu	5	0.24	16	3	19	79.1667			0			0			0			0			0	2	1	3	3	5	8	11	0	0
2013	Rainy	Gramazu	5	0.28	5	8	13	46.4286			0			0			0			0			0			0	5	4	9	9	0	0
2013	Rainy	Gramazu	5	0.31		6	6	19.3548			0			0			0			0			0	1	0	1	2	1	3	4	0	0
2013	Rainy	Gramazu	5	0.29	10	7	17	58.6207	0	1	1	1	0	1			0			0			0	0	3	3	2	2	4	7	2	22.2222
2013	Rainy	Gramazu	5	0.265		7	7	26.4151			0			0			0			0			0	0	1	1	2	3	5	6	0	0
2013	Rainy	Gramazu	5	0.262	14		14	53.4351	1	1	2			0			0			0			0	2	1	3	4	2	6	9	2	18.1818
2013	Rainy	Huancabamba	5	0.21	15	6	21	100			0			0			0			0			0			0	10	4	14	14	0	0
2013	Rainy	Huancabamba	5	0.16	3	0	3	18.75			0			0			0			0			0			0	1	1	2	2	0	0
2014	Rainy	San Martin	5	0.3	11	8	19	63.3333	0	0	0	0	0	0	0	0	0	0	0	0	0	0	0	0	0	0	4	6	10	10	0	0
2014	Rainy	San Martin	5	0.35	9	7	16	45.7143	0	0	0	0	0	0	0	0	0	0	0	0	0	0	0	1	0	1	3	5	8	9	0	0
2014	Rainy	Tsachopen	5	0.3	3	4	7	23.3333	0	0	0	0	0	0	0	0	0	0	0	0	0	0	0	0	0	0	3	2	5	5	0	0
2014	Rainy	Churumazu	5	0.2	7	7	14	70	0	0	0	0	0	0	0	0	0	0	0	0	0	0	0	0	0	0	3	3	6	6	0	0
2014	Rainy	Tsachopen	5	0.4	10	2	12	30	0	1	1	0	0	0	0	0	0	0	0	0	0	0	0	0	0	0	3	4	7	7	1	12.5
2014	Rainy	San Martin	5	0.25	13	8	21	84	1	0	1	0	0	0	0	0	0	0	0	0	0	0	0	0	0	0	5	6	11	11	1	8.33333
2014	Rainy	San Martin	5	0.3	5	7	12	40	0	0	0	0	0	0	0	0	0	0	0	0	0	0	0	0	0	0	3	1	4	4	0	0
2014	Rainy	Tsachopen	5	0.45	6	0	6	13.3333	0	0	0	0	0	0	0	0	0	0	0	0	0	0	0	0	0	0	2	3	5	5	0	0
2014	Rainy	Tsachopen	5	0.35	14	4	18	51.4286	0	0	0	0	0	0	0	0	0	0	0	0	0	0	0	0	0	0	4	5	9	9	0	0
2014	Rainy	San Martin	5	0.3	4	0	4	13.3333	0	0	0	0	0	0	0	0	0	0	0	0	0	0	0	0	0	0	0	0	0	0	0	0
2014	Rainy	San Martin	5	0.3	7	5	12	40	0	0	0	0	0	0	0	0	0	0	0	0	0	0	0	0	0	0	1	4	5	5	0	0
2014	Rainy	Tsachopen	5	0.35	2	0	2	5.71429	0	0	0	0	0	0	0	0	0	0	0	0	0	0	0	0	1	1	0	1	1	2	0	0
2014	Rainy	Puente Paucartambo	5	0.2	4	9	13	65	0	0	0	0	0	0	0	0	0	0	0	0	0	0	0	0	0	0	1	1	2	2	0	0
2014	Rainy	Churumazu	5	0.2	0	11	11	55	0	0	0	0	0	0	1	0	1	0	0	0	0	0	0	0	0	0	3	2	5	5	1	16.6667
2014	Rainy	Churumazu	5	0.18	6	3	9	50	0	0	0	0	0	0	0	0	0	0	0	0	0	0	0	0	0	0	4	2	6	6	0	0
2014	Rainy	Puente Paucartambo	5	0.18	22	3	25	138.889	0	0	0	0	0	0	0	0	0	0	0	0	0	0	0	0	0	0	9	10	19	19	0	0
2014	Rainy	San Martin	5	0.4	10	8	18	45	0	0	0	0	0	0	0	0	0	0	0	0	0	0	0	0	0	0	4	5	9	9	0	0
2014	Rainy	Tsachopen	5	0.4	9	0	9	22.5	0	0	0	0	0	0	0	0	0	0	0	0	0	0	0	0	0	0	0	0	0	0	0	0
2014	Rainy	Tsachopen	5	0.5	6	3	9	18	1	0	1	0	0	0	0	0	0	0	0	0	0	0	0	0	0	0	2	3	5	5	1	16.6667
2014	Rainy	Playapampa	5	0.22	15	0	15	68.1818			0	1	1	2			0			0			0			0	7	3	10	10	2	16.6667
2014	Rainy	Churumazu	5	0.18	12	0	12	66.6667	1	0	1			0			0			0			0			0	4	6	10	10	1	9.09091
2014	Rainy	Churumazu	5	0.2	9	6	15	75			0	1	0	1			0			0			0			0	3	3	6	6	1	14.2857
2014	Rainy	Puente Paucartambo	5	0.18	5	2	7	38.8889			0			0			0			0			0			0	3	3	6	6	0	0
2014	Rainy	Puente Paucartambo	5	0.32	5	5	10	31.25			0	2	0	2			0	0	1	1			0			0	3	3	6	6	3	33.3333
2014	Rainy	Playapampa	5	0.3	4	1	5	16.6667			0			0			0			0			0			0	1	1	2	2	0	0
2014	Rainy	Playapampa	5	0.26	7	2	9	34.6154			0			0			0			0	5	0	5			0	1	2	3	8	0	0
2014	Rainy	Churumazu	5	0.22	11	5	16	72.7273			0	0	1	1			0			0			0			0	1	2	3	3	1	25
2014	Rainy	Churumazu	5	0.15	4	3	7	46.6667			0			0			0			0			0			0	2	4	6	6	0	0
2014	Rainy	Puente Paucartambo	5	0.15	7	5	12	80			0			0			0			0			0			0	1	3	4	4	0	0
2014	Rainy	Churumazu	5	0.22	10	3	13	59.0909			0			0			0			0			0			0	3	2	5	5	0	0
2014	Rainy	Puente Paucartambo	5	0.18	13	8	21	116.667			0	0	1	1			0	0	1	1			0			0	7	7	14	14	2	12.5
2014	Dry	Churumazu	5	0.2	5	0	5	25			0			0			0			0			0			0	2	2	4	4	0	0
2014	Dry	Churumazu	5	0.22	11	5	16	72.7273			0			0			0			0	4	1	5			0	2	1	3	8	0	0
2014	Dry	Churumazu	5	0.24	0	10	10	41.6667			0			0			0			0			0			0			0	0	0	0
2014	Dry	Churumazu	5	0.25	1	6	7	28			0	0	1	1			0			0			0			0	3	0	3	3	1	25
2014	Rainy	Playapampa	5	0.22	1	6	7	31.8182			0			0			0			0			0			0	1	2	3	3	0	0
2014	Rainy	Playapampa	5	0.24	0	16	16	66.6667			0	0	1	1	0	1	1			0	4	4	8			0	4	2	6	14	2	12.5
2014	Rainy	Playapampa	5	0.25	17	10	27	108			0	2	1	3	0	0	0			0	8	5	13			0	8	2	10	23	3	11.5385
2014	Rainy	San Martin	5	0.25	7	11	18	72			0	1	0	1			0			0			0			0	3	6	9	9	1	10
2014	Dry	Churumazu	5	0.18	7	7	14	77.7778			0			0			0			0			0			0	4	1	5	5	0	0
2014	Dry	Churumazu	5	0.2	3	9	12	60			0			0			0			0	1	0	1			0	3	3	6	7	0	0
2014	Dry	Churumazu	5	0.17	4	4	8	47.0588			0			0			0			0	1	0	1			0	4	3	7	8	0	0
2014	Dry	Churumazu	5	0.18	0	8	8	44.4444			0			0			0			0			0			0			0	0	0	0
2014	Rainy	Sogormo	5	0.28	5	8	13	46.4286			0			0			0			0	3	3	6			0	1	2	3	9	0	0
2014	Rainy	Sogormo	5	0.26	4	15	19	73.0769			0			0			0			0	9	4	13			0			0	13	0	0
2014	Rainy	Playapampa	5	0.28	8	14	22	78.5714			0		1	1			0			0			0			0	7	6	13	13	1	7.14286
2014	Rainy	Playapampa	5	0.3	7	10	17	56.6667			0			0			0	1	0	1	2	9	11			0	2	0	2	13	1	7.14286
2014	Rainy	Sogormo	5	0.24	6	2	8	33.3333			0			0			0			0			0			0	4	1	5	5	0	0
2014	Rainy	Sogormo	5	0.26	9	8	17	65.3846			0			0			0			0	6	1	7			0	2	4	6	13	0	0
2014	Rainy	Sogormo	5	0.25	4	3	7	28			0			0			0			0	3	0	3			0	1	0	1	4	0	0
2014	Rainy	Sogormo	5	0.27	3	3	6	22.2222			0	1	0	1			0			0			0			0			0	0	1	100
2014	Rainy	Sogormo	5	0.25	3	15	18	72			0			0			0			0	5	4	9			0			0	9	0	0
2014	Rainy	Sogormo	5	0.25	18	2	20	80			0	0	1	1			0			0	3	2	5			0			0	5	1	16.6667
2014	Dry	Sogormo	5	0.3	7	2	9	30			0			0			0			0	4	3	7			0			0	7	0	0
2014	Dry	Sogormo	5	0.25	0	6	6	24			0			0			0			0	1	3	4			0			0	4	0	0
2014	Dry	Sogormo	5	0.32	9	2	11	34.375	0	1	1			0			0			0	5	2	7			0	1	1	2	9	1	10
2014	Dry	Playapampa	5	0.3	9	8	17	56.6667			0			0			0			0			0			0	4	5	9	9	0	0
2014	Rainy	Gramazu	5	0.2	5	2	7	35			0			0			0			0			0			0	2	2	4	4	0	0
2014	Rainy	Gramazu	5	0.2	8	1	9	45			0			0			0			0			0	2	0	2	1	3	4	6	0	0
2014	Rainy	Gramazu	5	0.18	2	1	3	16.6667			0			0			0			0			0			0	0	2	2	2	0	0
2014	Dry	Playapampa	5	0.36	0	0	0	0			0			0			0			0			0			0			0	0	0	0
2014	Dry	Playapampa	5	0.28	5	6	11	39.2857			0			0			0			0	2	2	4			0			0	4	0	0
2014	Dry	Sogormo	5	0.18	1	6	7	38.8889			0			0			0			0			0			0			0	0	0	0
2014	Dry	Sogormo	5	0.2	0	8	8	40			0			0			0			0	2	1	3			0	1	1	2	5	0	0
2014	Dry	Sogormo	5	0.2	1	5	6	30			0			0			0			0			0			0			0	0	0	0
2014	Dry	Sogormo	5	0.18	0	7	7	38.8889			0			0			0			0	1	3	4			0			0	4	0	0
2014	Dry	Sogormo	5	0.12	4	8	12	100			0			0			0			0	4	4	8			0	2	0	2	10	0	0
2014	Dry	Playapampa	5	0.18	1	4	5	27.7778	0	1	1			0			0			0	1	1	2			0	0	1	1	3	1	25
2014	Dry	Playapampa	5	0.23	0	5	5	21.7391			0			0			0			0			0			0			0	0	0	0
2014	Rainy	Tsachopen	5	0.18	5	0	5	27.7778			0			0			0			0			0			0			0	0	0	0
2014	Dry	Playapampa	5	0.18	1	2	3	16.6667			0			0			0			0			0			0			0	0	0	0
2014	Dry	Playapampa	5	0.18	9	5	14	77.7778	0	1	1			0			0			0	3	3	6			0	2	1	3	9	1	10
2014	Dry	San Martin	5	0.32	0	0	0	0			0			0			0			0			0			0			0	0	0	0
2014	Dry	Tsachopen	5	0.22	1	4	5	22.7273			0			0			0			0			0			0	2	2	4	4	0	0
2014	Dry	Tsachopen	5	0.23	0	6	6	26.087			0			0			0			0			0			0			0	0	0	0
2014	Dry	Playapampa	5	0.18	0	0	0	0			0			0			0			0			0			0			0	0	0	0
2014	Dry	San Martin	5	0.18	0	0	0	0			0			0			0			0			0			0			0	0	0	0
2014	Dry	Tsachopen	5	0.18	0	1	1	5.55556			0			0			0			0			0			0			0	0	0	0
2014	Dry	Tsachopen	5	0.2	0	0	0	0			0			0			0			0			0			0			0	0	0	0
2014	Dry	Gramazu	5	0.3	2	1	3	10	0	1	1			0			0			0			0			0			0	0	1	100
2014	Dry	Gramazu	5	0.35	2	1	3	8.57143			0			0			0			0			0			0			0	0	0	0
2014	Dry	Gramazu	5	0.3	0	0	0	0			0			0			0			0			0			0			0	0	0	0
2014	Dry	Tsachopen	5	0.2	0	0	0	0			0			0			0			0			0			0			0	0	0	0
2014	Dry	Tsachopen	5	0.24	0	1	1	4.16667			0			0			0			0			0	0	1	1			0	1	0	0
2014	Dry	Tsachopen	5	0.18	3	0	3	16.6667			0			0			0			0			0			0	1	2	3	3	0	0
2014	Dry	San Martin	5	0.3	1	0	1	3.33333			0			0			0			0			0			0			0	0	0	0
2014	Dry	San Martin	5	0.32	2	3	5	15.625			0			0			0			0			0			0			0	0	0	0
2014	Dry	San Martin	5	0.25	0	0	0	0			0			0			0			0			0			0			0	0	0	0
2014	Dry	Tsachopen	5	0.3	0	0	0	0			0			0			0			0			0			0			0	0	0	0
2014	Dry	San Martin	5	0.25	6	8	14	56			0			0			0			0			0			0	4	5	9	9	0	0
2014	Rainy	Puente Paucartambo	5	0.25	44	2	49	196	1	0	1	1	0	1			0			0	13	8	21			0	8	16	24	45	2	4.25532
2014	Rainy	Puente Paucartambo	5	0.22	14	4	18	81.8182			0			0			0			0	0		0			0	3	10	13	13	0	0
2014	Dry	Puente Paucartambo	5	0.3	1	2	3	10			0			0			0			0			0			0			0	0	0	0
2014	Dry	Puente Paucartambo	5	0.22	2	9	11	50			0	0	1	1			0			0			0			0	1	2	3	3	1	25
2014	Dry	Puente Paucartambo	5	0.3	10	1	11	36.6667			0			0			0			0	5	1	6			0	1	0	1	7	0	0
2014	Dry	Puente Paucartambo	5	0.24	2	4	6	25			0			0			0			0			0			0	2	2	4	4	0	0
2014	Dry	Puente Paucartambo	5	0.3	32	10	42	140	0	1	1			0			0	0	1	1	3	0	3			0	14	15	29	32	2	5.88235
2014	Dry	Puente Paucartambo	5	0.3	3	9	12	40			0	1	0	1			0			0			0			0	2	2	4	4	1	20
2014	Dry	Puente Paucartambo	5	0.35	16	2	18	51.4286	1	2	3			0			0	0	1	1	2	4	6			0	1	6	7	13	4	23.5294
2014	Dry	Puente Paucartambo	5	0.2	0	0	0	0			0			0			0			0			0			0			0	0	0	0
2014	Rainy	Gramazu	5	0.25	8	4	12	48			0			0			0			0			0	2	4	6	4	2	6	12	0	0
2014	Rainy	Gramazu	5	0.25	9	8	17	68	0	1	1			0			0			0			0	3	4	7	5	2	7	14	1	6.66667
2014	Rainy	Gramazu	5	0.29	5	7	12	41.3793			0			0			0			0			0	3	2	5	3	3	6	11	0	0
2014	Rainy	Gramazu	5	0.4	5	7	12	30	1	0	1			0			0			0			0	3	2	5	3	2	5	10	1	9.09091
2014	Rainy	Gramazu	5	0.3	5	1	6	20			0			0			0			0			0			0	3	1	4	4	0	0
2014	Dry	Gramazu	5	0.23	1	2	3	13.0435			0	0	1	1			0			0			0	0	0	0	0	0	0	0	1	100
2014	Dry	Gramazu	5	0.24	0	6	6	25			0	0	1	1			0			0	3	2	5	0	0	0	0	0	0	5	1	16.6667
2014	Dry	Gramazu	5	0.22	4	2	6	27.2727			0			0			0			0			0	1	4	5	0	0	0	5	0	0
2014	Dry	Gramazu	5	0.2	5	2	7	35			0			0			0			0			0	0	0	0	2	3	5	5	0	0
2014	Dry	San Martin	5	0.25	12	4	16	64			0			0			0			0			0	1	0	1	4	5	9	10	0	0
2014	Dry	San Martin	5	0.2	13	3	16	80	0	1	1			0			0			0			0	1	0	1	4	5	9	10	1	9.09091
2014	Dry	Huancabamba	5	0.4	1	8	9	22.5			0			0			0			0	0	2	2			0			0	2	0	0
2014	Dry	Huancabamba	5	0.3	9	0	9	30			0			0			0			0			0			0	2	5	7	7	0	0
2014	Dry	Huancabamba	5	0.5	3	0	3	6			0			0			0			0			0			0			0	0	0	0
2014	Dry	Huancabamba	5	0.45	9	3	12	26.6667			0			0			0			0			0			0	2	3	5	5	0	0
2014	Dry	Huancabamba	5	0.25	8	5	13	52			0			0			0			0	3	7	10			0	1	2	3	13	0	0
2014	Rainy	Huancabamba	5	0.2	7	0	7	35			0			0			0			0			0			0			0	0	0	0
2014	Rainy	Huancabamba	5	0.25	6	0	6	24			0			0			0			0			0			0			0	0	0	0
2014	Dry	Huancabamba	5	0.4	5	0	5	12.5			0			0			0			0			0			0	0	2	2	2	0	0
2014	Dry	Huancabamba	5	0.25	6	0	6	24			0			0			0			0			0			0	1	0	1	1	0	0
2014	Dry	Huancabamba	5	0.3	4	1	5	16.6667			0			0			0			0			0			0	0	1	1	1	0	0
2014	Rainy	Huancabamba	5	0.35	6	5	11	31.4286			0			0			0			0			0			0	4	5	9	9	0	0
2014	Rainy	Huancabamba	5	0.2	7	7	14	70	0	1	1			0			0			0	3	2	5			0	1	2	3	8	1	11.1111
2014	Rainy	Huancabamba	5	0.205	5	3	8	39.0244			0			0			0			0			0			0	4	2	6	6	0	0
2014	Rainy	Huancabamba	5	0.35	5	3	8	22.8571			0			0			0			0			0	2	1	3	3	0	3	6	0	0
2014	Rainy	Huancabamba	5	0.35	1	2	3	8.57143			0			0			0			0			0			0			0	0	0	0
2014	Rainy	Huancabamba	5	0.21	7	3	10	47.619	0	1	1			0			0			0			0	2	1	3	2	4	6	9	1	10
2014	Dry	Gramazu	5	0.4	5	4	9	22.5			0	0	1	1			0			0			0			0	3	5	8	8	1	11.1111

## Sheet: traps
Period	Season	Altitude	Ab♂	Ab♀	A. barnesi	Ad♂	Ad♀	A. distincta	Af♂	Af♀	A. fraterculus	Ag♂	Ag♀	A. grandis	Ak♂	Ak♀	A. kulhmanni	al♂	Al♀	A. lanceola	Alp♂	Alp♀	A. leptozona	Am♂	Am♀	A. macrura	Amh♂	Amh♀	A. manihoti	Amt♂	Amt♀	A. montei	Ao♂	Ao♀	A. obliqua	Aor♂	Aor♀	A. ornata	Asc♂	Asc♀	A. schultzi	Asr♂	Asr♀	A. serpentina	Ast	Ast♀	A. striata	Aw♂	Aw♀
2013	Rainy	Low			0	0	0	0	0	2	2	0	0	0	0	0	0			0	0	0	0			0			0	0	0	0	0	0	0	0	0	0	0	0	0	0	0	0	0	0	0
2013	Rainy	Low			0	1	0	1	1	2	3	0	0	0	0	0	0			0	0	0	0			0			0	0	0	0	0	1	1	0	0	0	0	0	0	0	0	0	0	0	0
2013	Rainy	Low			0	0	0	0	1	1	2	0	0	0	0	0	0			0	0	0	0			0			0	0	0	0	0	0	0	0	0	0	0	0	0	0	0	0	0	0	0
2013	Rainy	Low			0	4	1	5	8	11	19	0	1	1	0	0	0			0	0	0	0			0			0	0	0	0	1	5	6	0	0	0	0	0	0	0	1	1	0	0	0
2013	Rainy	High			0	0	0	0	0	0	0	0	0	0	0	0	0			0	0	0	0			0			0	0	0	0	0	0	0	0	0	0	0	0	0	0	0	0	0	0	0
2013	Rainy	High			0	0	0	0	3	3	6	0	0	0	0	0	0			0	0	0	0			0			0	0	0	0	0	0	0	0	0	0	0	0	0	0	0	0	0	0	0
2013	Rainy	High			0	0	0	0	0	0	0	0	0	0	0	0	0			0	0	0	0			0			0	0	0	0	0	0	0	0	0	0	0	0	0	0	0	0	0	0	0
2013	Rainy	High			0	1	0	1	0	2	2	0	0	0	0	0	0			0	0	0	0			0			0	0	0	0	0	0	0	0	0	0	0	0	0	0	0	0	4	0	4
2013	Rainy	Low			0	0	0	0	1	4	5	0	0	0	0	0	0			0	0	0	0			0			0	0	0	0	0	0	0	0	0	0	0	0	0	0	0	0	1	0	1
2013	Rainy	Low			0	1	0	1	1	1	2	0	0	0	0	0	0			0	0	0	0			0			0	0	0	0	0	0	0	0	0	0	0	0	0	0	0	0	3	1	4
2013	Rainy	Low			0	0	0	0	0	0	0	0	0	0	0	0	0			0	0	0	0			0			0	0	0	0	0	0	0	0	0	0	0	0	0	0	0	0	0	0	0
2013	Rainy	Low			0	0	0	0	3	7	10	0	0	0	0	0	0			0	1	1	2	1	0	1			0	0	0	0	0	0	0	0	0	0	0	0	0	0	1	1	11	1	12
2013	Rainy	High			0	0	0	0	0	0	0	0	0	0	0	0	0			0	0	0	0			0			0	0	0	0	0	0	0	0	0	0	0	0	0	0	0	0	0	0	0
2013	Rainy	High			0	0	0	0	1	3	4	0	0	0	0	0	0			0	0	0	0			0			0	0	0	0	0	0	0	0	0	0	0	0	0	0	0	0	0	0	0
2013	Rainy	High			0	0	0	0	0	0	0	0	0	0	0	0	0			0	0	0	0			0			0	0	0	0	0	0	0	0	0	0	0	0	0	0	0	0	0	0	0
2013	Rainy	High			0	0	0	0	0	0	0	0	0	0	0	0	0			0	0	0	0			0			0	0	0	0	0	0	0	0	0	0	0	0	0	0	0	0	0	0	0
2013	Rainy	Low			0	0	0	0	2	1	3	0	0	0	0	0	0			0	0	0	0			0	1	0	1	0	0	0	0	0	0	0	0	0	0	0	0	0	1	1	0	0	0
2013	Rainy	Low			0	0	2	2	0	2	2	0	0	0	0	0	0			0	0	0	0	0	1	1			0	0	0	0	0	0	0	0	0	0	0	0	0	0	0	0	0	0	0
2013	Rainy	Low			0	0	0	0	0	0	0	0	0	0	0	0	0			0	0	0	0			0			0	0	0	0	0	0	0	0	0	0	0	0	0	0	0	0	0	0	0	1	0
2013	Rainy	Low			0	0	0	0	3	2	5	0	0	0	0	0	0			0	0	0	0			0			0	0	0	0	0	0	0	0	0	0	0	0	0	0	0	0	1	1	2
2013	Rainy	High			0	0	0	0	0	0	0	0	0	0	0	0	0			0	0	0	0			0			0	0	0	0	0	0	0	0	1	1	0	0	0	0	0	0	3	2	5
2013	Rainy	High			0	0	0	0	3	1	4	0	0	0	0	0	0			0	0	0	0			0			0	0	0	0	0	0	0	0	2	2	0	0	0	0	0	0	0	0	0
2013	Rainy	High			0	0	0	0	0	0	0	0	0	0	0	0	0			0	0	0	0			0			0	0	0	0	0	0	0	0	0	0	0	0	0	0	0	0	0	0	0
2013	Rainy	High			0	0	0	0	0	0	0	0	0	0	0	0	0			0	0	0	0			0			0	0	0	0	0	0	0	0	0	0	0	0	0	0	0	0	0	0	0
2013	Rainy	Low			0	0	0	0	1	1	2	0	0	0	0	0	0			0	0	0	0			0			0	0	0	0	0	1	1	0	0	0	0	0	0	0	0	0	0	0	0
2013	Rainy	Low			0	0	0	0	2	5	7	0	0	0	0	0	0			0	0	0	0			0			0	0	0	0	0	1	1	0	0	0	0	0	0	0	0	0	0	0	0
2013	Rainy	Low			0	0	0	0	0	1	1	0	0	0	0	0	0			0	0	0	0			0			0	0	0	0	0	0	0	0	0	0	0	0	0	0	0	0	0	0	0
2013	Rainy	Low			0	0	2	2	6	5	11	0	0	0	0	0	0			0	0	0	0			0			0	0	0	0	0	0	0	0	0	0	0	0	0	0	1	1	1	7	8
2013	Rainy	High			0	0	0	0	0	0	0	0	0	0	0	0	0			0	0	0	0			0			0	0	0	0	0	0	0	0	0	0	0	0	0	0	0	0	1	1	2
2013	Rainy	High			0	0	0	0	1	0	1	0	0	0	0	0	0			0	0	0	0			0			0	0	0	0	0	0	0	0	0	0	0	0	0	0	0	0	1	0	1
2013	Rainy	High			0	0	0	0	0	0	0	0	0	0	0	0	0			0	0	0	0			0			0	0	0	0	0	0	0	0	0	0	0	0	0	0	0	0	0	0	0
2013	Rainy	High			0	0	0	0	0	0	0	0	0	0	0	0	0			0	0	0	0			0			0	0	0	0	0	0	0	0	0	0	0	0	0	0	0	0	0	0	0
2013	Rainy	Low			0	0	0	0	1	0	1	0	0	0	0	0	0			0	0	0	0			0			0	0	0	0	0	0	0	0	0	0	0	0	0	0	0	0	2	3	5
2013	Rainy	Low			0	1	0	1	1	1	2	0	0	0	0	0	0			0	0	0	0			0			0	0	0	0	0	0	0	0	0	0	0	0	0	0	0	0	0	0	0
2013	Rainy	Low			0	1	0	1	1	1	2	0	0	0	0	0	0			0	0	0	0			0			0	0	0	0	0	0	0	0	0	0	0	0	0	0	0	0	0	0	0
2013	Rainy	Low			0	1	1	2	2	5	7	0	0	0	0	0	0			0	0	0	0			0			0	0	0	0	0	0	0	0	0	0	0	0	0	0	0	0	3	0	3
2013	Rainy	High			0	0	0	0	0	0	0	0	0	0	0	0	0			0	0	0	0			0			0	0	0	0	0	0	0	0	0	0	0	0	0	0	0	0	1	0	1
2013	Rainy	High			0	0	0	0	0	0	0	1	0	1	0	0	0			0	0	0	0			0			0	0	0	0	0	0	0	0	0	0	0	0	0	0	0	0	0	2	2
2013	Rainy	High			0	0	0	0	0	0	0	0	0	0	0	0	0			0	0	0	0			0			0	0	0	0	0	0	0	0	0	0	0	0	0	0	0	0	0	0	0
2013	Rainy	High			0	0	0	0	0	0	0	0	0	0	0	0	0			0	0	0	0			0			0	0	0	0	0	0	0	0	0	0	0	0	0	0	0	0	0	0	0
2013	Rainy	Low			0	0	0	0	0	2	2	0	0	0	0	0	0			0	0	0	0			0			0	0	0	0	0	0	0	0	0	0	0	0	0	0	0	0	0	0	0
2013	Rainy	Low			0	0	0	0	1	1	2	0	0	0	0	0	0			0	0	0	0			0			0	0	0	0	0	0	0	0	0	0	0	0	0	0	1	1	0	0	0
2013	Rainy	Low			0	0	0	0	0	0	0	0	0	0	0	0	0			0	0	0	0			0			0	0	0	0	0	0	0	0	0	0	0	0	0	0	0	0	0	0	0
2013	Rainy	Low			0	1	3	4	5	12	17	0	0	0	0	0	0			0	0	0	0			0			0	0	0	0	0	0	0	0	0	0	0	0	0	0	0	0	0	3	3
2013	Rainy	High			0	0	0	0	0	2	2	0	0	0	0	0	0			0	0	0	0			0			0	0	0	0	0	0	0	1	1	2	0	0	0	0	0	0	11	2	13
2013	Rainy	High			0	1	0	1	7	4	11	1	0	1	0	0	0			0	0	0	0			0			0	0	0	0	0	0	0	6	1	7	0	0	0	0	0	0	27	17	44
2013	Rainy	High			0	0	0	0	0	0	0	0	0	0	0	0	0			0	0	0	0			0			0	0	0	0	0	0	0	0	0	0	0	0	0	0	0	0	0	0	0
2013	Rainy	High			0	0	0	0	0	2	2	0	0	0	0	0	0			0	0	0	0			0			0	0	0	0	0	0	0	0	0	0	0	0	0	0	0	0	0	0	0
2013	Rainy	Low			0	0	0	0	0	0	0	0	0	0	0	0	0			0	0	0	0			0			0	0	0	0	0	0	0	0	0	0	0	0	0	0	0	0	0	0	0
2013	Rainy	Low			0	0	0	0	0	3	3	0	0	0	0	0	0			0	0	0	0			0			0	0	0	0	0	0	0	0	0	0	0	0	0	0	0	0	0	0	0
2013	Rainy	Low			0	0	0	0	1	1	2	0	0	0	0	0	0			0	0	0	0			0			0	0	0	0	0	0	0	0	0	0	0	0	0	0	0	0	0	0	0
2013	Rainy	Low			0	0	0	0	0	0	0	0	0	0	0	0	0			0	0	0	0			0			0	0	0	0	0	0	0	0	0	0	0	0	0	0	0	0	0	0	0
2013	Rainy	High			0	0	1	1	0	0	0	0	0	0	0	0	0			0	0	0	0			0			0	0	0	0	0	0	0	0	0	0	0	0	0	0	0	0	1	2	3
2013	Rainy	High			0	0	0	0	2	0	2	1	0	1	0	0	0			0	0	0	0			0			0	0	0	0	0	0	0	0	0	0	0	0	0	0	0	0	5	3	8
2013	Rainy	High			0	0	0	0	0	0	0	0	0	0	0	0	0			0	0	0	0			0			0	0	0	0	0	0	0	0	0	0	0	0	0	0	0	0	0	0	0
2013	Rainy	High			0	0	3	3	0	9	9	0	0	0	0	0	0			0	0	0	0			0			0	0	0	0	0	0	0	0	0	0	0	0	0	0	0	0	0	0	0
2013	Rainy	Low			0	0	0	0	0	0	0	0	0	0	0	0	0			0	0	0	0			0			0	0	0	0	0	0	0	0	0	0	0	0	0	0	0	0	3	2	5
2013	Rainy	Low			0	0	0	0	1	2	3	0	0	0	0	0	0			0	0	0	0			0			0	0	0	0	0	0	0	0	0	0	0	0	0	0	0	0	0	0	0
2013	Rainy	Low			0	0	0	0	1	0	1	0	0	0	0	0	0			0	0	0	0			0			0	0	0	0	0	0	0	0	0	0	0	0	0	0	0	0	0	0	0
2013	Rainy	Low			0	2	0	2	8	6	14	0	0	0	0	0	0			0	0	0	0			0			0	0	0	0	1	0	1	0	0	0	0	0	0	0	0	0	7	2	9
2013	Rainy	High			0	0	0	0	0	0	0	0	0	0	0	0	0			0	0	0	0			0			0	0	0	0	0	0	0	0	0	0	0	0	0	0	0	0	11	3	14
2013	Rainy	High			0	0	0	0	1	0	1	0	0	0	0	0	0			0	0	0	0			0			0	0	0	0	0	0	0	0	0	0	0	0	0	0	0	0	0	0	0
2013	Rainy	High			0	0	0	0	0	0	0	0	0	0	0	0	0			0	0	0	0			0			0	0	0	0	0	0	0	0	0	0	0	0	0	0	0	0	0	0	0
2013	Rainy	High			0	0	0	0	0	1	1	0	0	0	0	0	0			0	0	0	0			0			0	0	0	0	0	0	0	0	0	0	0	0	0	0	0	0	0	0	0
2013	Rainy	Low			0	0	0	0	2	0	2	0	0	0	0	0	0			0	0	0	0			0			0	0	0	0	1	0	1	0	0	0	0	0	0	0	0	0	0	0	0
2013	Rainy	Low			0	0	0	0	0	1	1	0	0	0	0	0	0			0	0	0	0			0			0	0	0	0	0	0	0	0	0	0	0	0	0	0	0	0	0	0	0
2013	Rainy	Low			0	0	0	0	2	6	8	0	0	0	0	0	0			0	0	0	0			0			0	0	0	0	0	0	0	0	0	0	0	0	0	0	0	0	0	0	0
2013	Rainy	Low			0	1	1	2	14	11	25	0	0	0	0	0	0			0	0	0	0			0			0	0	0	0	0	0	0	0	0	0	0	0	0	0	0	0	11	14	25
2013	Rainy	High			0	0	0	0	1	0	1	0	0	0	0	0	0			0	0	0	0			0			0	0	0	0	0	0	0	1	0	1	0	0	0	0	0	0	5	2	7
2013	Rainy	High			0	0	0	0	1	1	2	0	0	0	0	0	0			0	0	0	0			0			0	0	0	0	0	0	0	1	1	2	0	0	0	0	0	0	3	2	5
2013	Rainy	High			0	0	0	0	0	0	0	0	0	0	0	0	0			0	0	0	0			0			0	0	0	0	0	0	0	0	0	0	0	0	0	0	0	0	0	0	0
2013	Rainy	High			0	0	0	0	0	2	2	0	0	0	0	0	0			0	0	0	0			0			0	0	0	0	0	0	0	0	0	0	0	0	0	0	0	0	0	0	0
2013	Rainy	Low			0	0	0	0	1	0	1	0	0	0	0	0	0			0	0	0	0			0			0	0	0	0	0	0	0	0	0	0	0	0	0	0	0	0	0	0	0
2013	Rainy	Low			0	0	0	0	0	0	0	0	0	0	0	0	0			0	0	0	0			0			0	0	0	0	0	0	0	0	0	0	0	0	0	0	0	0	0	0	0
2013	Rainy	Low			0	0	0	0	3	3	6	0	0	0	0	0	0			0	0	0	0			0			0	0	0	0	0	0	0	0	0	0	0	0	0	0	0	0	1	3	4
2013	Rainy	Low			0	0	0	0	0	0	0	0	0	0	0	0	0			0	0	0	0			0			0	0	0	0	0	0	0	0	0	0	0	0	0	0	0	0	0	0	0
2013	Rainy	High			0	0	0	0	0	1	1	0	0	0	0	0	0			0	0	0	0			0			0	0	0	0	0	0	0	1	0	1	0	0	0	0	0	0	2	1	3
2013	Rainy	High			0	0	0	0	0	2	2	0	0	0	0	0	0			0	0	0	0			0			0	0	0	0	0	0	0	0	0	0	0	0	0	0	0	0	11	3	14
2013	Rainy	High			0	0	0	0	0	0	0	0	0	0	0	0	0			0	0	0	0			0			0	0	0	0	0	0	0	0	0	0	0	0	0	0	0	0	0	0	0
2013	Rainy	High			0	0	0	0	0	1	1	0	0	0	0	0	0			0	0	0	0			0			0	0	0	0	0	0	0	0	0	0	0	0	0	0	0	0	0	0	0
2013	Rainy	Low			0	1	0	1	3	4	7	0	0	0	0	0	0			0	0	0	0			0			0	0	0	0	0	0	0	0	0	0	0	0	0	0	0	0	0	0	0
2013	Rainy	Low			0	0	0	0	2	0	2	0	0	0	0	0	0			0	0	0	0			0			0	0	0	0	0	0	0	0	0	0	0	0	0	0	0	0	0	0	0
2013	Rainy	Low			0	1	0	1	1	0	1	0	0	0	0	0	0			0	0	0	0			0			0	0	0	0	0	0	0	0	0	0	0	0	0	0	0	0	1	1	2
2013	Rainy	Low			0	1	0	1	1	1	2	0	0	0	0	0	0			0	0	0	0			0			0	0	0	0	0	0	0	0	0	0	0	0	0	0	0	0	1	4	5
2013	Rainy	High			0	0	0	0	0	3	3	0	0	0	0	0	0			0	0	0	0			0			0	0	0	0	0	0	0	1	0	1	0	0	0	0	0	0	2	2	4
2013	Rainy	High			0	0	0	0	0	5	5	0	0	0	0	0	0			0	0	0	0			0			0	0	0	0	0	0	0	0	0	0	0	0	0	0	0	0	6	4	10
2013	Rainy	High			0	0	0	0	0	0	0	0	0	0	0	0	0			0	0	0	0			0			0	0	0	0	0	0	0	0	0	0	0	0	0	0	0	0	0	0	0
2013	Rainy	High			0	0	0	0	0	0	0	0	0	0	0	0	0			0	0	0	0			0			0	0	0	0	0	0	0	0	0	0	0	0	0	0	0	0	1	0	1
2013	Dry	Low			0	0	0	0	1	0	1	0	0	0	0	0	0			0			0			0			0	0	0	0	0	0	0	0	0	0			0	0	0	0	4	5	9
2013	Dry	Low			0	0	0	0	1	0	1	0	0	0	0	0	0			0			0			0			0	0	0	0	0	0	0	0	0	0			0	0	0	0	0	0	0
2013	Dry	Low			0	0	1	1	1	1	2	0	0	0	0	0	0			0			0			0			0	0	0	0	0	0	0	0	0	0			0	0	0	0	0	0	0
2013	Dry	Low			0	0	1	1	0	3	3	0	0	0	0	0	0			0			0			0			0	0	0	0	0	0	0	0	0	0			0	0	1	1	0	0	0
2013	Dry	High			0	0	0	0	0	0	0	0	0	0	0	0	0			0			0			0			0	0	0	0	0	0	0	0	0	0			0	0	0	0	0	0	0
2013	Dry	High			0	0	0	0	1	4	5	0	0	0	0	0	0			0			0			0			0	0	0	0	0	0	0	1	0	1			0	0	0	0	0	8	8
2013	Dry	High			0	0	0	0	0	0	0	0	0	0	0	0	0			0			0			0			0	0	0	0	0	0	0	0	0	0			0	0	0	0	0	0	0
2013	Dry	High			0	0	0	0	2	0	2	0	0	0	0	0	0			0			0			0			0	0	0	0	0	0	0	0	0	0			0	0	0	0	0	0	0
2013	Dry	Low			0	0	0	0	2	3	5	0	0	0	0	0	0			0			0			0			0	0	0	0	0	0	0	0	0	0			0	0	0	0	1	0	1
2013	Dry	Low			0	0	0	0	4	6	10	0	0	0	0	0	0			0			0			0			0	0	0	0	0	0	0	0	0	0			0	0	0	0	0	0	0
2013	Dry	Low			0	2	0	2	4	3	7	0	0	0	0	0	0			0			0			0			0	0	0	0	0	0	0	0	0	0			0	1	1	2	2	3	5
2013	Dry	Low			0	0	0	0	0	0	0	0	0	0	0	0	0			0			0			0			0	0	0	0	0	0	0	0	0	0			0	0	0	0	0	0	0
2013	Dry	High			0	0	0	0	0	0	0	0	0	0	0	0	0			0			0			0			0	0	0	0	0	0	0	0	0	0			0	0	0	0	9	5	14
2013	Dry	High			0	0	0	0	1	1	2	0	0	0	0	0	0			0			0			0			0	0	0	0	0	0	0	0	0	0			0	0	0	0	2	4	6
2013	Dry	High			0	0	0	0	0	0	0	0	0	0	0	0	0			0			0			0			0	0	0	0	0	0	0	0	0	0			0	0	0	0	0	0	0
2013	Dry	High			0	0	0	0	1	0	1	0	0	0	0	0	0			0			0			0			0	0	0	0	0	0	0	0	0	0			0	0	0	0	0	0	0
2013	Dry	Low			0	0	1	1	0	0	0	0	0	0	0	0	0			0			0			0			0	0	0	0	0	0	0	0	0	0			0	0	0	0	0	0	0
2013	Dry	Low			0	1	1	2	6	3	9	0	0	0	0	0	0			0			0			0			0	0	0	0	0	0	0	0	0	0			0	0	0	0	0	0	0
2013	Dry	Low			0	0	1	1	1	1	2	0	0	0	0	0	0			0			0			0			0	0	0	0	0	0	0	0	0	0			0	0	0	0	0	3	3
2013	Dry	Low			0	0	0	0	0	0	0	0	0	0	0	0	0			0			0			0			0	0	0	0	0	0	0	0	0	0			0	0	0	0	0	0	0
2013	Dry	High			0	0	0	0	0	1	1	0	0	0	0	0	0			0			0			0			0	0	0	0	0	0	0	0	0	0			0	0	0	0	1	1	2
2013	Dry	High			0	0	0	0	0	0	0	0	0	0	0	0	0			0			0			0			0	0	0	0	0	0	0	0	0	0			0	0	0	0	4	3	7
2013	Dry	High			0	0	0	0	0	0	0	0	0	0	0	0	0			0			0			0			0	0	0	0	0	0	0	0	0	0			0	0	0	0	0	0	0
2013	Dry	High			0	0	0	0	0	0	0	0	0	0	0	0	0			0			0			0			0	0	0	0	0	0	0	0	0	0			0	0	0	0	0	0	0
2013	Dry	Low			0	0	0	0	4	6	10	0	0	0	0	0	0			0			0			0			0	0	0	0	0	0	0	0	0	0			0	0	0	0	3	4	7
2013	Dry	Low			0	4	4	8	3	1	4	0	0	0	0	0	0			0			0			0			0	0	0	0	0	0	0	0	0	0			0	0	1	1	0	0	0
2013	Dry	Low			0	0	0	0	2	0	2	0	0	0	0	0	0			0			0			0			0	0	0	0	0	0	0	0	0	0			0	0	0	0	1	0	1
2013	Dry	Low			0	0	0	0	1	1	2	0	0	0	0	0	0			0			0			0			0	0	0	0	0	0	0	0	0	0			0	0	0	0	1	0	1
2013	Dry	High			0	0	0	0	0	0	0	0	0	0	0	0	0			0			0			0			0	0	0	0	0	0	0	0	0	0			0	0	0	0	3	4	7
2013	Dry	High			0	0	0	0	0	0	0	0	0	0	0	0	0			0			0			0			0	0	0	0	0	0	0	0	0	0			0	0	0	0	3	5	8
2013	Dry	High			0	0	0	0	0	0	0	0	0	0	0	0	0			0			0			0			0	0	0	0	0	0	0	0	0	0			0	0	0	0	0	0	0
2013	Dry	High			0	0	0	0	0	0	0	0	0	0	0	0	0			0			0			0			0	0	0	0	0	0	0	0	0	0			0	0	0	0	0	0	0
2013	Dry	Low			0	0	0	0	0	0	0	0	0	0	0	0	0			0			0			0			0	0	0	0	0	0	0	0	0	0			0	0	0	0	0	0	0
2013	Dry	Low			0	1	4	5	2	8	10	0	0	0	0	0	0			0			0			0			0	0	0	0	0	0	0	0	0	0			0	0	0	0	0	0	0
2013	Dry	Low			0	0	0	0	0	0	0	0	0	0	0	0	0			0			0			0			0	0	0	0	0	0	0	0	0	0			0	0	0	0	3	1	4
2013	Dry	Low			0	0	0	0	0	0	0	0	0	0	0	0	0			0			0			0			0	0	0	0	0	0	0	0	0	0			0	0	0	0	0	0	0
2013	Dry	High			0	0	0	0	0	0	0	0	0	0	0	0	0			0			0			0			0	0	0	0	0	0	0	0	0	0			0	0	0	0	1	1	2
2013	Dry	High			0	0	0	0	0	0	0	0	0	0	0	0	0			0			0			0			0	0	0	0	0	0	0	0	1	1			0	0	0	0	7	4	11
2013	Dry	High			0	0	0	0	0	0	0	0	0	0	0	0	0			0			0			0			0	0	0	0	0	0	0	0	0	0			0	0	0	0	0	0	0
2013	Dry	High			0	0	0	0	0	0	0	2	0	2	0	0	0			0			0			0			0	0	0	0	0	0	0	0	0	0			0	0	0	0	0	0	0
2013	Dry	Low			0	0	1	1	2	0	2	0	0	0	0	0	0			0			0			0			0	0	0	0	0	0	0	0	0	0			0	0	0	0	0	0	0
2013	Dry	Low			0	5	2	7	9	7	16	0	0	0	0	0	0			0			0			0			0	0	0	0	0	0	0	0	0	0			0	0	1	1	0	0	0
2013	Dry	Low			0	2	0	2	0	0	0	0	0	0	0	0	0			0			0			0			0	0	0	0	0	0	0	0	0	0			0	0	0	0	1	0	1
2013	Dry	Low			0	0	0	0	1	0	1	0	0	0	0	0	0			0			0			0			0	0	0	0	0	0	0	0	0	0			0	0	0	0	0	0	0
2013	Dry	High			0	0	0	0	0	0	0	0	0	0	0	0	0			0			0			0			0	0	0	0	0	0	0	0	0	0			0	0	0	0	17	4	21
2013	Dry	High			0	0	0	0	0	0	0	0	0	0	0	0	0			0			0			0			0	0	0	0	0	0	0	0	0	0			0	0	0	0	6	6	12
2013	Dry	High			0	0	0	0	0	0	0	0	0	0	0	0	0			0			0			0			0	0	0	0	0	0	0	0	0	0			0	0	0	0	0	0	0
2013	Dry	High			0	0	2	2	1	2	3	0	0	0	0	0	0			0			0			0			0	0	0	0	0	0	0	0	0	0			0	0	0	0	0	0	0
2013	Dry	Low			0	0	0	0	0	1	1	0	0	0	0	0	0			0			0			0			0	0	0	0	0	0	0	0	0	0			0	0	0	0	1	1	2
2013	Dry	Low			0	6	4	10	8	12	20	0	0	0	0	0	0			0			0			0			0	0	0	0	0	0	0	0	0	0			0	0	1	1	0	0	0
2013	Dry	Low			0	2	0	2	3	1	4	0	0	0	0	0	0			0			0			0			0	0	0	0	0	0	0	0	0	0			0	0	0	0	0	0	0
2013	Dry	Low			0	1	0	1	1	1	2	0	0	0	0	0	0			0			0			0			0	0	0	0	0	0	0	0	0	0			0	0	1	1	2	1	3
2013	Dry	High			0	1	0	1	0	0	0	0	0	0	0	0	0			0			0			0			0	0	0	0	0	0	0	0	0	0			0	0	0	0	7	4	11
2013	Dry	High			0	0	0	0	0	0	0	0	0	0	0	0	0			0			0			0			0	0	0	0	0	0	0	0	0	0			0	0	0	0	11	15	26
2013	Dry	High			0	0	0	0	0	0	0	0	0	0	0	0	0			0			0			0			0	0	0	0	0	0	0	0	0	0			0	0	0	0	0	0	0
2013	Dry	High			0	2	0	2	0	0	0	0	0	0	0	0	0			0			0			0			0	0	0	0	0	0	0	0	0	0			0	0	0	0	0	0	0
2013	Dry	Low			0	1	1	2	5	7	12	0	0	0	0	0	0			0			0			0			0	0	0	0	0	0	0	0	0	0			0	2	1	3	0	0	0
2013	Dry	Low			0	6	7	13	5	8	13	0	0	0	0	0	0			0			0	1		1			0	0	0	0	1	0	1	0	0	0			0	0	1	1	0	0	0
2013	Dry	Low			0	2	1	3	1	0	1	0	0	0	0	0	0			0			0			0			0	0	0	0	0	0	0	0	0	0			0	0	0	0	2	2	4
2013	Dry	Low			0	0	0	0	1	1	2	0	0	0	0	0	0			0			0			0			0	0	0	0	0	0	0	0	0	0			0	0	0	0	1	0	1
2013	Dry	High			0	0	0	0	0	0	0	0	0	0	0	0	0			0			0			0			0	0	0	0	0	0	0	1	0	1			0	0	0	0	4	1	5
2013	Dry	High			0	0	0	0	0	0	0	0	0	0	0	0	0			0			0			0			0	0	0	0	0	0	0	4	0	4			0	0	0	0	6	4	10
2013	Dry	High			0	0	0	0	0	0	0	0	0	0	0	0	0			0			0			0			0	0	0	0	0	0	0	0	0	0			0	0	0	0	1	0	1
2013	Dry	High			0	1	0	1	0	1	1	0	0	0	0	0	0			0			0			0			0	0	0	0	0	0	0	0	0	0			0	0	0	0	0	0	0
2013	Dry	Low			0	0	0	0	0	0	0	0	0	0	0	0	0			0			0			0			0	0	0	0	0	0	0	0	0	0			0	0	0	0	0	0	0
2013	Dry	Low			0	2	4	6	4	13	17	0	0	0	0	0	0			0			0			0			0	0	0	0	0	0	0	0	0	0			0	1	6	7	0	0	0
2013	Dry	Low			0	0	0	0	4	3	7	0	0	0	0	0	0			0			0			0			0	0	0	0	0	0	0	0	0	0			0	0	0	0	2	3	5
2013	Dry	Low			0	1	0	1	1	2	3	0	0	0	0	0	0			0			0			0			0	0	0	0	0	0	0	0	0	0			0	2	2	4	0	0	0
2013	Dry	High			0	0	0	0	0	0	0	0	0	0	0	0	0			0			0			0			0	0	0	0	0	0	0	0	0	0			0	0	0	0	0	0	0
2013	Dry	High			0	0	2	2	0	0	0	0	0	0	0	0	0			0			0			0			0	0	0	0	0	0	0	0	1	1			0	0	0	0	1	6	7
2013	Dry	High			0	0	0	0	0	0	0	0	0	0	0	0	0			0			0			0			0	0	0	0	0	0	0	0	0	0			0	0	0	0	0	1	1
2013	Dry	High			0	0	0	0	2	2	4	0	0	0	0	0	0			0			0			0			0	0	0	0	0	0	0	0	0	0			0	0	0	0	0	0	0
2013	Dry	Low			0	0	0	0	0	3	3	0	0	0	0	0	0			0			0			0			0	0	0	0	0	0	0	0	0	0			0	2	2	4	4	2	6
2013	Dry	Low			0	1	4	5	8	5	13	0	0	0	0	0	0			0			0			0			0	0	0	0	0	0	0	0	0	0			0	0	6	6	0	0	0
2013	Dry	Low			0	1	0	1	3	1	4	0	0	0	0	0	0			0			0			0			0	0	0	0	0	0	0	0	0	0			0	1	0	1	0	0	0
2013	Dry	Low			0	1	1	2	3	4	7	0	0	0	0	0	0			0			0			0			0	0	0	0	0	0	0	0	0	0			0	0	1	1	0	0	0
2013	Dry	High			0	0	0	0	0	0	0	0	0	0	0	0	0			0			0			0			0	0	0	0	0	0	0	0	0	0			0	0	0	0	3	6	9
2013	Dry	High			0	0	0	0	0	0	0	0	0	0	0	0	0			0			0			0			0	0	0	0	0	0	0	1	2	3			0	0	0	0	3	5	8
2013	Dry	High			0	0	0	0	0	0	0	0	0	0	0	0	0			0			0			0			0	0	0	0	0	0	0	0	0	0			0	0	0	0	0	1	1
2013	Dry	High			0	0	0	0	0	0	0	0	0	0	0	0	0			0			0			0			0	0	0	0	0	0	0	0	0	0			0	0	0	0	0	0	0
2013	Dry	Low			0	0	0	0	4	7	11	0	0	0	0	0	0			0			0			0			0	0	0	0	0	0	0	0	0	0			0	0	10	10	0	0	0
2013	Dry	Low			0	1	1	2	10	17	27	0	0	0	0	0	0			0			0			0			0	0	0	0	0	0	0	0	0	0			0	2	8	10	0	0	0
2013	Dry	Low			0	0	0	0	0	2	2	0	0	0	0	0	0			0			0			0			0	0	0	0	0	0	0	0	0	0			0	0	0	0	0	0	0
2013	Dry	Low			0	0	0	0	2	2	4	0	0	0	0	0	0			0			0			0			0	0	0	0	0	0	0	0	0	0			0	1	3	4	1	0	1
2013	Dry	High			0	0	0	0	0	1	1	0	0	0	0	0	0			0			0			0			0	0	0	0	0	0	0	0	0	0			0	0	0	0	0	0	0
2013	Dry	High			0	0	0	0	0	0	0	0	0	0	0	0	0			0			0			0			0	0	0	0	0	0	0	0	0	0			0	0	0	0	0	0	0
2013	Dry	High			0	0	0	0	0	0	0	0	0	0	0	0	0			0			0			0			0	0	0	0	0	0	0	0	0	0			0	0	0	0	1	0	1
2013	Dry	High			0	0	0	0	1	1	2	0	0	0	0	0	0			0			0			0			0	0	0	0	0	0	0	0	0	0			0	0	0	0	0	0	0
2013	Dry	Low			0	0	0	0	6	6	12	0	0	0	0	0	0			0			0			0			0	0	0	0	0	0	0	0	0	0			0	2	10	12	0	0	0
2013	Dry	Low			0	1	2	3	17	42	59	0	0	0	0	0	0			0			0			0			0	0	0	0	0	0	0	0	0	0			0	3	6	9	0	0	0	0	1
2013	Dry	Low			0	0	1	1	1	4	5	0	1	1	0	0	0			0			0			0			0	0	0	0	0	0	0	0	0	0			0	0	0	0	0	0	0
2013	Dry	Low			0	0	0	0	3	2	5	0	0	0	0	0	0			0			0			0			0	0	0	0	0	0	0	0	0	0			0	1	1	2	1	1	2
2013	Dry	High			0	3	2	5	0	0	0	0	0	0	0	0	0			0			0			0			0	0	0	0	0	0	0	0	0	0			0	0	0	0	3	1	4
2013	Dry	High			0	0	0	0	0	1	1	0	0	0	0	0	0			0			0			0			0	0	0	0	0	0	0	0	0	0			0	0	0	0	4	4	8
2013	Dry	High			0	0	0	0	0	0	0	0	0	0	0	0	0			0			0			0			0	0	0	0	0	0	0	0	0	0			0	0	0	0	0	0	0
2013	Dry	High			0	0	0	0	0	0	0	0	0	0	0	0	0			0			0			0			0	0	0	0	0	0	0	0	0	0			0	0	0	0	0	0	0
2013	Dry	Low			0	0	0	0	2	2	4	0	0	0	0	0	0			0			0			0			0	0	0	0	0	0	0	0	0	0			0	0	0	0	0	0	0
2013	Dry	Low			0	0	0	0	3	2	5	0	0	0	0	0	0			0			0			0			0	0	0	0	0	0	0	0	0	0			0	0	0	0	0	0	0
2013	Dry	Low			0	1	0	1	2	3	5	0	0	0	0	0	0			0			0			0			0	0	0	0	0	0	0	0	0	0			0	0	0	0	0	0	0
2013	Dry	Low			0	0	0	0	1	3	4	0	0	0	0	0	0			0			0			0			0	0	0	0	0	0	0	0	0	0			0	0	0	0	2	4	6
2013	Dry	High			0	0	0	0	0	0	0	0	0	0	0	0	0			0			0			0			0	0	0	0	0	0	0	0	0	0			0	0	0	0	2	1	3
2013	Dry	High			0	0	0	0	2	1	3	1	0	1	0	0	0			0			0			0			0	0	0	0	0	0	0	0	0	0			0	0	0	0	1	0	1
2013	Dry	High			0	0	0	0	0	0	0	0	0	0	0	0	0			0			0			0			0	0	0	0	0	0	0	0	0	0			0	0	0	0	0	0	0
2013	Dry	High			0	0	0	0	0	0	0	0	0	0	0	0	0			0			0			0			0	0	0	0	0	0	0	0	0	0			0	0	0	0	0	0	0
2013	Dry	Low			0	0	0	0	1	2	3	0	0	0	0	0	0			0			0			0			0	0	0	0	0	0	0	0	0	0			0	0	0	0	0	0	0
2013	Dry	Low			0	0	0	0	5	9	14	0	0	0	0	0	0			0			0			0			0	0	0	0	0	0	0	0	0	0			0	0	0	0	0	0	0
2013	Dry	Low			0	0	0	0	0	0	0	0	0	0	0	0	0			0			0			0			0	0	0	0	0	0	0	0	0	0			0	0	0	0	4	7	11
2013	Dry	Low			0	0	0	0	2	4	6	0	0	0	0	0	0			0			0			0			0	0	0	0	0	0	0	0	0	0			0	0	0	0	1	1	2
2013	Dry	High			0	0	0	0	0	0	0	0	0	0	0	0	0			0			0			0			0	0	0	0	0	0	0	0	0	0			0	0	0	0	4	5	9
2013	Dry	High			0	0	0	0	0	0	0	0	0	0	0	0	0			0			0			0			0	0	0	0	0	0	0	0	0	0			0	0	0	0	2	0	2
2013	Dry	High			0	0	0	0	0	0	0	0	0	0	0	0	0			0			0			0			0	0	0	0	0	0	0	0	0	0			0	0	0	0	0	0	0
2013	Dry	High			0	0	0	0	0	0	0	0	0	0	0	0	0			0			0			0			0	0	0	0	0	0	0	0	0	0			0	0	0	0	0	0	0
2013	Dry	Low			0	2	1	3	13	19	32	0	0	0	0	0	0			0			0			0			0	0	0	0	0	0	0	0	0	0			0	0	0	0	0	1	1
2013	Dry	Low			0	0	2	2	29	39	68	0	0	0	0	0	0			0	0	1	1			0			0	0	0	0	0	0	0	0	0	0			0	0	0	0	0	0	0
2013	Dry	Low			0	0	0	0	8	3	11	0	0	0	2	0	2			0			0			0			0	0	0	0	0	0	0	0	0	0			0	0	0	0	0	0	0
2013	Dry	Low			0	1	5	6	7	12	19	0	0	0	0	0	0			0			0			0			0	0	0	0	0	0	0	0	0	0			0	0	0	0	1	2	3
2013	Dry	High			0	0	0	0	0	0	0	0	0	0	0	0	0			0			0			0			0	0	0	0	0	0	0	0	0	0			0	0	0	0	8	9	17
2013	Dry	High			0	0	0	0	0	0	0	0	0	0	0	0	0			0			0			0			0	0	0	0	0	0	0	0	1	1			0	0	0	0	5	5	10
2013	Dry	High			0	0	0	0	0	0	0	0	0	0	0	0	0			0			0			0			0	0	0	0	0	0	0	0	0	0			0	0	0	0	0	0	0
2013	Dry	High			0	0	0	0	0	0	0	0	0	0	0	0	0			0			0			0			0	0	0	0	0	0	0	0	0	0			0	0	0	0	0	0	0
2013	Dry	Low			0	2	2	4	3	8	11	0	0	0	0	0	0			0			0			0			0	0	0	0	0	0	0	0	0	0			0	3	4	7	0	0	0
2013	Dry	Low			0	0	0	0	14	26	40	0	0	0	0	0	0			0			0			0			0	0	0	0	0	0	0	0	0	0			0	0	7	7	0	0	0
2013	Dry	Low			0	0	0	0	5	6	11	0	0	0	0	0	0			0			0			0			0	0	0	0	0	0	0	0	0	0			0	0	0	0	0	0	0
2013	Dry	Low			0	5	1	6	4	2	6	0	0	0	0	0	0			0			0			0			0	0	0	0	0	0	0	0	0	0			0	0	2	2	4	0	4
2013	Dry	High			0	0	0	0	2	1	3	0	0	0	0	0	0			0			0			0			0	0	0	0	0	0	0	0	0	0			0	0	0	0	0	0	0
2013	Dry	High			0	0	0	0	0	0	0	0	0	0	0	0	0			0			0			0			0	0	0	0	0	0	0	2	0	2			0	0	0	0	16	18	34
2013	Dry	High			0	0	0	0	0	0	0	0	0	0	0	0	0			0			0			0			0	0	0	0	0	0	0	0	0	0			0	0	0	0	0	1	1
2013	Dry	High			0	0	0	0	2	3	5	0	0	0	0	0	0			0			0			0			0	0	0	0	0	0	0	0	0	0			0	0	0	0	1	0	1
2013	Dry	Low			0	5	2	7	13	12	25	0	0	0	0	0	0			0			0			0			0	0	0	0	0	0	0	0	0	0			0	3	4	7	6	2	8
2013	Dry	Low			0	3	1	4	16	32	48	0	0	0	0	0	0			0			0			0			0	0	0	0	0	0	0	0	0	0			0	0	2	2	0	0	0
2013	Dry	Low			0	1	2	3	10	6	16	0	0	0	0	0	0			0			0			0			0	0	0	0	0	0	0	0	0	0			0	0	0	0	1	1	2
2013	Dry	Low			0	0	0	0	28	16	44	0	0	0	0	0	0			0	0	1	1			0			0	0	0	0	4	1	5	0	0	0			0	1	0	1	8	1	9
2013	Dry	High			0	0	0	0	0	0	0	0	0	0	0	0	0			0			0			0			0	0	0	0	0	0	0	1	2	3			0	0	0	0	4	5	9
2013	Dry	High			0	0	0	0	0	1	1	0	0	0	0	0	0			0			0			0			0	0	0	0	0	0	0	0	0	0			0	0	0	0	2	5	7
2013	Dry	High			0	0	0	0	0	0	0	0	0	0	0	0	0			0			0			0			0	0	0	0	0	0	0	0	0	0			0	0	0	0	0	0	0
2013	Dry	High			0	0	0	0	25	11	36	0	0	0	0	0	0			0			0			0			0	0	0	0	0	0	0	0	0	0			0	0	0	0	5	1	6
2013	Dry	Low			0	0	0	0	9	8	17	0	0	0	0	0	0			0			0			0			0	0	0	0	0	0	0	0	0	0			0	0	0	0	0	0	0
2013	Dry	Low			0	0	0	0	22	26	48	0	0	0	0	0	0			0			0			0			0	0	0	0	0	0	0	0	0	0			0	0	0	0	1	0	1
2013	Dry	Low			0	0	0	0	0	1	1	0	0	0	0	0	0			0			0			0			0	0	0	0	0	0	0	0	0	0			0	0	0	0	0	0	0
2013	Dry	Low			0	1	1	2	47	12	59	0	0	0	0	0	0			0			0			0			0	0	0	0	2	0	2	0	0	0			0	0	1	1	19	6	25
2013	Dry	High			0	0	0	0	0	0	0	0	0	0	0	0	0			0			0			0			0	0	0	0	0	0	0	0	0	0			0	0	0	0	0	1	1
2013	Dry	High			0	0	0	0	0	0	0	0	0	0	0	0	0			0			0			0			0	0	0	0	0	0	0	0	0	0			0	0	0	0	6	7	13
2013	Dry	High			0	0	0	0	0	0	0	0	0	0	0	0	0			0			0			0			0	0	0	0	0	0	0	0	0	0			0	0	0	0	0	0	0
2013	Dry	High			0	0	0	0	3	3	6	0	0	0	0	0	0			0			0			0			0	0	0	0	0	0	0	0	0	0			0	0	0	0	3	0	3
2013	Dry	Low			0	1	0	1	11	6	17	0	0	0	0	0	0			0			0			0			0	0	0	0	0	0	0	0	0	0			0	0	0	0	0	0	0
2013	Dry	Low			0	0	0	0	11	14	25	0	0	0	0	0	0			0			0			0			0	0	0	0	0	0	0	0	0	0			0	0	0	0	0	0	0
2013	Dry	Low			0	0	0	0	3	2	5	0	0	0	0	0	0			0			0			0			0	0	0	0	0	0	0	0	0	0			0	0	0	0	0	0	0
2013	Dry	Low			0	0	0	0	5	1	6	0	0	0	0	0	0			0			0			0			0	0	0	0	1	0	1	0	0	0			0	0	0	0	4	0	4
2013	Dry	High			0	1	0	1	0	0	0	0	0	0	0	0	0			0			0			0			0	0	0	0	0	0	0	0	0	0			0	0	0	0	1	1	2
2013	Dry	High			0	0	0	0	0	0	0	0	0	0	0	0	0			0			0			0			0	0	0	0	0	0	0	0	0	0			0	0	0	0	0	1	1
2013	Dry	High			0	0	0	0	0	0	0	1	0	1	0	0	0			0			0			0			0	0	0	0	0	0	0	0	0	0			0	0	0	0	0	0	0
2013	Dry	High			0	1	1	2	2	0	2	0	0	0	0	0	0			0			0			0			0	0	0	0	0	0	0	0	0	0			0	0	0	0	0	0	0
2013	Dry	Low			0	0	0	0	17	6	23	0	0	0	0	0	0			0			0			0			0	0	0	0	0	0	0	0	0	0			0	1	0	1	2	5	7
2013	Dry	Low			0	0	0	0	7	7	14	0	0	0	0	0	0			0			0			0			0	0	0	0	0	0	0	0	0	0			0	0	0	0	0	0	0
2013	Dry	Low			0	0	0	0	5	1	6	0	0	0	0	0	0			0			0			0			0	0	0	0	0	0	0	0	0	0			0	0	0	0	0	0	0
2013	Dry	Low			0	0	0	0	10	6	16	0	0	0	0	0	0			0			0			0			0	0	0	0	0	0	0	0	0	0			0	0	0	0	6	6	12
2013	Dry	High			0	0	0	0	0	0	0	0	0	0	0	0	0			0			0			0			0	0	0	0	0	0	0	0	0	0			0	0	0	0	0	0	0
2013	Dry	High			0	0	0	0	0	0	0	0	0	0	0	0	0			0			0			0			0	0	0	0	0	0	0	0	0	0			0	0	0	0	0	0	0
2013	Dry	High			0	0	0	0	0	0	0	0	0	0	0	0	0			0			0			0			0	0	0	0	0	0	0	0	0	0			0	0	0	0	0	0	0
2013	Dry	High			0	0	0	0	3	4	7	0	0	0	0	0	0			0			0			0			0	0	0	0	0	0	0	0	0	0			0	0	0	0	0	1	1
2013	Rainy	Low			0	0	1	1	8	6	14	0	0	0	0	0	0			0			0			0			0	0	0	0	0	0	0	0	0	0			0	0	0	0	0	0	0
2013	Rainy	Low			0	0	1	1	8	14	22	0	0	0	0	0	0			0			0			0			0	0	0	0	0	0	0	0	0	0			0	0	0	0	0	0	0
2013	Rainy	Low			0	0	0	0	2	0	2	0	0	0	0	0	0			0			0			0			0	0	0	0	0	0	0	0	0	0			0	0	0	0	0	0	0
2013	Rainy	Low			0	0	0	0	3	3	6	0	0	0	0	0	0			0			0			0			0	0	0	0	1	0	1	0	0	0			0	1	0	1	3	4	7
2013	Rainy	High			0	0	0	0	0	0	0	0	0	0	0	0	0			0			0			0			0	0	0	0	0	0	0	0	0	0			0	0	0	0	0	0	0
2013	Rainy	High			0	0	0	0	0	0	0	0	0	0	0	0	0			0			0			0			0	0	0	0	0	0	0	0	0	0			0	0	0	0	0	0	0
2013	Rainy	High			0	0	0	0	0	0	0	0	0	0	0	0	0			0			0			0			0	0	0	0	0	0	0	0	0	0			0	0	0	0	0	0	0
2013	Rainy	High			0	0	0	0	3	0	3	0	0	0	0	0	0			0			0			0			0	0	0	0	0	0	0	0	0	0			0	0	0	0	2	3	5
2013	Rainy	Low			0	0	0	0	8	2	10	0	0	0	0	0	0			0			0			0			0	0	0	0	0	0	0	0	0	0			0	0	0	0	0	0	0
2013	Rainy	Low			0	0	1	1	7	9	16	0	0	0	0	0	0			0			0			0			0	0	0	0	0	0	0	0	0	0			0	0	0	0	0	0	0
2013	Rainy	Low			0	0	0	0	0	0	0	0	0	0	0	0	0			0			0			0			0	0	0	0	0	0	0	0	0	0			0	1	1	2	0	0	0
2013	Rainy	Low			0	0	0	0	5	2	7	0	0	0	0	0	0			0			0			0			0	0	0	0	0	0	0	0	0	0			0	0	0	0	3	2	5
2013	Rainy	High			0	0	0	0	0	0	0	0	0	0	0	0	0			0			0			0			0	0	0	0	0	0	0	0	1	1			0	0	0	0	0	2	2
2013	Rainy	High			0	0	0	0	2	0	2	0	0	0	0	0	0			0			0			0			0	0	0	0	0	0	0	0	0	0			0	0	0	0	2	3	5
2013	Rainy	High			0	0	0	0	0	0	0	0	0	0	0	0	0			0			0			0			0	0	0	0	0	0	0	0	0	0			0	0	0	0	0	0	0
2013	Rainy	High			0	0	0	0	0	0	0	0	0	0	0	0	0			0			0			0			0	0	0	0	0	0	0	0	0	0			0	0	0	0	1	0	1
2013	Rainy	Low			0	0	0	0	5	0	5	0	0	0	0	0	0			0			0			0			0	0	0	0	0	0	0	0	0	0			0	0	0	0	1	3	4
2013	Rainy	Low			0	0	1	1	1	0	1	0	0	0	0	0	0			0			0			0			0	0	0	0	0	0	0	0	0	0			0	0	0	0	0	0	0
2013	Rainy	Low			0	0	0	0	0	0	0	0	0	0	0	0	0			0			0			0			0	0	0	0	0	0	0	0	0	0			0	0	0	0	0	0	0
2013	Rainy	Low			0	0	0	0	10	8	18	0	0	0	0	0	0			0			0			0			0	0	0	0	3	0	3	0	0	0	0	2	2	0	0	0	3	0	3
2013	Rainy	High			0	0	0	0	0	0	0	0	0	0	0	0	0			0			0			0			0	0	0	0	0	0	0	0	0	0			0	0	0	0	1	2	3
2013	Rainy	High			0	0	0	0	2	0	2	0	0	0	0	0	0			0			0			0			0	0	0	0	0	0	0	0	0	0			0	0	0	0	2	2	4
2013	Rainy	High			0	0	0	0	0	0	0	0	0	0	0	0	0			0			0			0			0	0	0	0	0	0	0	0	0	0			0	0	0	0	0	0	0
2013	Rainy	High			0	0	1	1	0	0	0	0	0	0	0	0	0			0			0			0			0	0	0	0	0	0	0	0	0	0			0	0	0	0	0	0	0
2013	Rainy	Low			0	0	0	0	2	1	3	0	0	0	0	0	0			0			0			0			0	0	0	0	0	0	0	0	0	0			0	0	0	0	0	0	0
2013	Rainy	Low			0	0	0	0	4	5	9	0	0	0	0	0	0			0			0			0			0	0	0	0	0	0	0	0	0	0			0	0	0	0	1	0	1
2013	Rainy	Low			0	0	0	0	0	0	0	0	0	0	0	0	0			0			0			0			0	0	0	0	0	0	0	0	0	0			0	0	0	0	2	2	4
2013	Rainy	Low			0	0	0	0	4	1	5	0	0	0	0	0	0			0			0			0			0	1	0	1	0	0	0	0	0	0			0	0	0	0	0	1	1
2013	Rainy	High			0	0	0	0	0	0	0	0	0	0	0	0	0			0			0			0			0	0	0	0	0	0	0	0	0	0			0	0	0	0	1	1	2
2013	Rainy	High			0	0	0	0	1	0	1	0	0	0	0	0	0			0			0			0			0	0	0	0	0	0	0	0	0	0			0	0	0	0	0	0	0
2013	Rainy	High			0	0	0	0	0	0	0	0	0	0	0	0	0			0			0			0			0	0	0	0	0	0	0	0	0	0			0	0	0	0	0	0	0
2013	Rainy	High			0	0	0	0	0	0	0	0	0	0	0	0	0			0			0			0			0	0	0	0	0	0	0	0	0	0			0	0	0	0	0	0	0
2013	Rainy	Low			0	0	0	0	0	4	4	0	0	0	0	0	0			0			0			0			0	0	0	0	0	0	0	0	0	0			0	0	0	0	0	0	0
2013	Rainy	Low	0	1	1	2	1	3	27	27	54	0	0	0	0	0	0			0			0			0			0	0	0	0	0	0	0	0	0	0			0	0	0	0	0	0	0
2013	Rainy	Low			0	0	0	0	0	0	0	0	1	1	0	0	0			0			0			0			0	0	0	0	0	0	0	0	0	0			0	0	0	0	0	0	0
2013	Rainy	Low			0	0	0	0	4	5	9	0	0	0	0	0	0			0			0			0			0	0	0	0	0	0	0	0	0	0			0	1	0	1	2	1	3
2013	Rainy	High			0	0	0	0	0	0	0	0	0	0	0	0	0			0			0			0			0	0	0	0	0	0	0	0	0	0			0	0	0	0	0	0	0
2013	Rainy	High			0	0	0	0	0	0	0	0	0	0	0	0	0			0			0			0			0	0	0	0	0	0	0	0	1	1			0	0	0	0	2	2	4
2013	Rainy	High			0	0	0	0	0	0	0	0	0	0	0	0	0			0			0			0			0	0	0	0	0	0	0	0	0	0			0	0	0	0	0	0	0
2013	Rainy	High			0	0	0	0	0	1	1	0	0	0	0	0	0			0			0			0			0	0	0	0	0	0	0	0	0	0			0	0	0	0	0	0	0
2013	Rainy	Low			0	0	1	1	5	1	6	0	0	0	0	0	0			0			0			0			0	0	0	0	0	0	0	0	0	0			0	0	0	0	2	1	3
2013	Rainy	Low			0	0	0	0	7	3	10	0	0	0	0	0	0			0			0			0			0	0	0	0	0	0	0	0	0	0			0	0	0	0	1	0	1
2013	Rainy	Low			0	0	0	0	0	0	0	0	1	1	0	0	0			0			0			0			0	0	0	0	0	0	0	0	0	0			0	0	1	1	3	1	4
2013	Rainy	Low			0	1	2	3	10	1	11	0	0	0	0	0	0		1	1			0			0			0	0	0	0	0	0	0	0	0	0			0	0	0	0	3	0	3
2013	Rainy	High			0	0	0	0	0	0	0	1	0	1	0	0	0			0			0			0			0	0	0	0	0	0	0	0	0	0			0	0	0	0	0	0	0
2013	Rainy	High			0	0	0	0	0	0	0	0	0	0	0	0	0			0			0			0			0	0	0	0	0	0	0	1	0	1			0	0	0	0	1	0	1
2013	Rainy	High			0	0	0	0	0	0	0	0	0	0	0	0	0			0			0			0			0	0	0	0	0	0	0	0	0	0			0	0	0	0	0	0	0
2013	Rainy	High			0	0	0	0	0	0	0	0	0	0	0	0	0			0			0			0			0	0	0	0	0	0	0	0	0	0			0	0	0	0	1	0	1
2013	Rainy	Low			0	0	0	0	2	2	4	0	0	0	0	0	0			0			0			0			0	0	0	0	0	0	0	0	0	0			0	0	0	0	0	0	0
2013	Rainy	Low			0	0	0	0	3	3	6	0	0	0	0	0	0			0			0			0	0	1	1	0	0	0	0	0	0	0	0	0			0	0	0	0	0	0	0
2013	Rainy	Low			0	0	0	0	2	2	4	0	0	0	0	0	0			0			0			0			0	0	0	0	0	0	0	0	0	0			0	0	0	0	0	0	0
2013	Rainy	Low			0	0	0	0	3	0	3	0	0	0	0	0	0			0			0			0			0	0	0	0	0	0	0	0	0	0	1		1	0	0	0	1	0	1
2013	Rainy	High			0	0	0	0	0	0	0	0	0	0	0	0	0			0			0			0			0	0	0	0	0	0	0	0	0	0			0	0	0	0	3	1	4
2013	Rainy	High			0	0	0	0	0	0	0	0	0	0	0	0	0			0			0			0			0	0	0	0	0	0	0	0	0	0			0	0	0	0	0	0	0
2013	Rainy	High			0	0	0	0	0	0	0	0	0	0	0	0	0			0			0			0			0	0	0	0	0	0	0	0	0	0			0	0	0	0	0	0	0
2013	Rainy	High			0	0	0	0	1	0	1	0	0	0	0	0	0			0			0			0			0	0	0	0	0	0	0	0	0	0			0	0	0	0	0	0	0
2013	Rainy	Low			0	0	0	0	2	2	4	0	0	0	0	0	0			0			0			0			0	0	0	0	0	0	0	0	0	0			0	0	0	0	4	7	11
2013	Rainy	Low			0	0	1	1	5	1	6	0	0	0	0	0	0			0			0			0			0	0	0	0	0	0	0	0	0	0			0	2	1	3	0	0	0
2013	Rainy	Low			0	0	1	1	0	0	0	0	0	0	0	0	0			0			0			0			0	0	0	0	0	0	0	0	0	0	1	1	2	0	1	1	0	0	0
2013	Rainy	Low			0	0	0	0	2	1	3	0	0	0	0	0	0			0			0			0			0	0	0	0	1	0	1	0	0	0			0	0	0	0	2	0	2
2013	Rainy	High			0	0	0	0	0	0	0	0	0	0	0	0	0			0			0			0			0	0	0	0	0	0	0	0	0	0			0	0	0	0	0	0	0
2013	Rainy	High			0	0	0	0	0	0	0	0	0	0	0	0	0			0			0			0			0	0	0	0	0	0	0	0	0	0			0	0	0	0	2	2	4
2013	Rainy	High			0	0	0	0	0	0	0	0	0	0	0	0	0			0			0			0			0	0	0	0	0	0	0	0	0	0			0	0	0	0	0	0	0
2013	Rainy	High			0	0	0	0	0	0	0	0	0	0	0	0	0			0			0			0			0	0	0	0	0	0	0	0	0	0			0	0	0	0	0	0	0
2013	Rainy	Low			0	0	0	0	2	0	2	0	0	0	0	0	0			0			0			0			0	0	0	0	0	0	0	0	0	0			0	0	0	0	0	0	0
2013	Rainy	Low			0	0	0	0	0	0	0	0	0	0	0	0	0			0	1	0	1			0			0	0	0	0	0	0	0	0	0	0			0	0	0	0	0	0	0
2013	Rainy	Low			0	0	0	0	2	0	2	0	0	0	0	0	0			0			0			0			0	0	0	0	0	0	0	0	0	0			0	0	0	0	0	0	0
2013	Rainy	Low			0	0	0	0	1	1	2	0	0	0	0	0	0			0			0			0			0	0	0	0	1	0	1	0	0	0			0	0	0	0	1	0	1
2013	Rainy	High			0	0	0	0	0	0	0	0	0	0	0	0	0			0			0			0			0	0	0	0	0	0	0	0	0	0			0	0	0	0	1	1	2
2013	Rainy	High			0	0	0	0	0	0	0	0	0	0	0	0	0			0			0			0			0	0	0	0	0	0	0	0	0	0			0	0	0	0	3	0	3
2013	Rainy	High			0	0	0	0	0	0	0	0	0	0	0	0	0			0			0			0			0	0	0	0	0	0	0	0	0	0			0	0	0	0	0	0	0
2013	Rainy	High			0	0	0	0	0	0	0	0	0	0	0	0	0			0			0			0			0	0	0	0	0	0	0	0	0	0			0	0	0	0	0	0	0
2014	Rainy	Low			0	0	0	0	0	0	0	0	0	0	0	0	0			0	0	0	0			0			0	0	0	0	0	0	0	0	0	0	0	0	0	0	0	0	0	0	0
2014	Rainy	Low			0	0	0	0	0	1	1	0	0	0	0	0	0			0	0	0	0			0			0	0	0	0	0	0	0	0	0	0	0	0	0	0	0	0	0	0	0
2014	Rainy	Low			0	0	0	0	0	0	0	0	0	0	0	0	0			0	0	0	0			0			0	0	0	0	0	0	0	0	0	0	0	0	0	0	0	0	0	0	0
2014	Rainy	Low			0	0	0	0	0	0	0	0	0	0	0	0	0			0	0	0	0			0			0	0	0	0	0	0	0	0	0	0	0	0	0	0	0	0	1	0	1
2014	Rainy	High			0	0	0	0	0	0	0	0	0	0	0	0	0			0	0	0	0			0			0	0	0	0	0	0	0	0	0	0	0	0	0	0	0	0	0	0	0
2014	Rainy	High			0	0	0	0	0	0	0	0	0	0	0	0	0			0	0	0	0			0			0	0	0	0	0	0	0	0	0	0	0	0	0	0	0	0	1	0	1
2014	Rainy	High			0	0	1	1	1	0	1	0	0	0	0	0	0			0	0	0	0			0			0	0	0	0	0	0	0	0	0	0	0	0	0	0	0	0	1	0	1
2014	Rainy	High			0	0	0	0	0	0	0	0	0	0	0	0	0			0	0	0	0			0			0	0	0	0	0	0	0	0	0	0	0	0	0	0	0	0	0	0	0
2014	Rainy	Low			0	0	0	0	0	0	0	0	0	0	0	0	0			0	0	0	0			0			0	0	0	0	0	0	0	0	0	0	0	0	0	0	0	0	0	0	0
2014	Rainy	Low			0	0	1	1	2	2	4	0	0	0	0	0	0			0	0	0	0			0			0	0	0	0	2	0	2	0	0	0	2	0	2	0	4	4	5	2	7
2014	Rainy	Low			0	0	0	0	1	1	2	0	0	0	0	0	0			0	0	0	0			0			0	0	0	0	0	0	0	0	0	0	0	0	0	0	0	0	0	0	0
2014	Rainy	Low			0	0	0	0	0	0	0	0	0	0	0	0	0			0	0	0	0			0			0	0	0	0	0	0	0	0	0	0	0	0	0	0	0	0	2	2	4
2014	Rainy	High			0	0	1	1	0	0	0	0	0	0	0	0	0			0	0	0	0			0			0	0	0	0	0	0	0	0	0	0	0	0	0	0	0	0	3	5	8
2014	Rainy	High			0	0	1	1	1	0	1	0	0	0	0	0	0			0	0	0	0			0			0	0	0	0	0	0	0	1	0	1	1	3	4	0	0	0	0	2	2
2014	Rainy	High			0	0	0	0	0	0	0	0	0	0	0	0	0			0	0	0	0			0			0	0	0	0	0	0	0	0	0	0	0	0	0	0	0	0	0	0	0
2014	Rainy	High			0	0	0	0	0	0	0	0	0	0	0	0	0			0	0	0	0			0			0	0	0	0	0	0	0	0	0	0	0	0	0	0	0	0	0	0	0
2014	Rainy	Low			0	0	0	0	2	1	3	0	0	0	0	0	0			0	0	0	0			0			0	0	0	0	0	0	0	0	0	0	0	0	0	0	0	0	0	0	0
2014	Rainy	Low			0	0	1	1	3	5	8	0	0	0	0	0	0			0	0	0	0			0			0	0	0	0	0	0	0	0	0	0	0	0	0	0	1	1	0	0	0
2014	Rainy	Low			0	0	0	0	1	0	1	0	0	0	0	0	0			0	0	0	0			0			0	0	0	0	0	0	0	0	0	0	0	0	0	0	0	0	0	0	0
2014	Rainy	Low			0	0	2	2	4	6	10	0	0	0	0	0	0			0	0	0	0			0			0	0	0	0	3	1	4	0	0	0	0	1	1	1	0	1	2	3	5
2014	Rainy	High			0	0	0	0	0	0	0	0	0	0	0	0	0			0	0	0	0			0			0	0	0	0	0	0	0	0	0	0	0	0	0	0	0	0	0	0	0
2014	Rainy	High			0	0	0	0	0	0	0	0	0	0	0	0	0			0	0	0	0			0			0	0	0	0	0	0	0	1	0	1	0	0	0	0	0	0	3	2	5
2014	Rainy	High			0	0	0	0	0	0	0	0	0	0	0	0	0			0	0	0	0			0			0	0	0	0	0	0	0	0	0	0	0	0	0	0	0	0	0	0	0
2014	Rainy	High			0	0	0	0	0	0	0	0	0	0	0	0	0			0	0	0	0			0			0	0	0	0	0	0	0	0	0	0	0	0	0	0	0	0	0	1	1
2014	Rainy	Low			0	0	5	5	1	1	2	0	0	0	0	0	0			0	0	0	0			0			0	0	0	0	1	0	1	0	0	0	0	0	0	0	0	0	0	0	0
2014	Rainy	Low			0	0	2	2	5	4	9	0	0	0	0	0	0	2	0	2	0	0	0			0			0	0	0	0	0	0	0	0	0	0	0	0	0	1	2	3	0	0	0
2014	Rainy	Low			0	0	0	0	1	0	1	0	0	0	0	0	0			0	0	0	0			0			0	0	0	0	0	0	0	0	0	0	0	0	0	1	0	1	0	0	0
2014	Rainy	Low	2	0	2	0	0	0	2	0	2	0	0	0	0	0	0			0	0	0	0			0			0	0	0	0	2	0	2	0	0	0	0	0	0	0	0	0	0	3	3
2014	Rainy	High			0	0	0	0	0	0	0	0	0	0	0	0	0			0	0	0	0			0			0	0	0	0	0	0	0	0	0	0	0	0	0	0	0	0	0	0	0
2014	Rainy	High			0	0	0	0	0	0	0	0	0	0	0	0	0			0	0	0	0			0			0	0	0	0	0	0	0	0	0	0	1	0	1	0	0	0	0	1	1
2014	Rainy	High			0	0	0	0	0	0	0	0	0	0	0	0	0			0	0	0	0			0			0	0	0	0	0	0	0	0	0	0	0	0	0	0	0	0	0	0	0
2014	Rainy	High			0	0	0	0	0	0	0	0	0	0	0	0	0			0	0	0	0			0			0	0	0	0	0	0	0	0	0	0	0	0	0	0	0	0	1	0	1
2014	Rainy	Low			0	0	0	0	1	2	3	0	0	0	0	0	0			0	0	0	0			0			0	0	0	0	0	0	0	0	0	0	0	0	0	0	0	0	1	1	2
2014	Rainy	Low			0	0	10	10	5	10	15	0	0	0	0	0	0			0	0	0	0			0			0	0	0	0	1	2	3	0	0	0	0	0	0	0	0	0	7	1	8
2014	Rainy	Low			0	0	0	0	2	1	3	0	0	0	0	0	0			0	0	0	0			0			0	0	0	0	0	0	0	0	0	0	0	0	0	0	0	0	1	0	1
2014	Rainy	Low	1	0	1	1	0	1	10	5	15	0	0	0	0	0	0			0	0	1	1			0			0	0	1	1	2	3	5	0	0	0	0	0	0	0	1	1	8	2	10
2014	Rainy	High			0	0	0	0	0	0	0	0	0	0	0	0	0			0	0	0	0			0			0	0	0	0	0	0	0	0	0	0	0	0	0	0	0	0	3	1	4
2014	Rainy	High			0	0	2	2	4	1	5	0	0	0	0	0	0			0	0	0	0			0			0	0	0	0	0	0	0	0	0	0	1	0	1	0	0	0	5	1	6
2014	Rainy	High			0	0	0	0	0	0	0	0	0	0	0	0	0			0	0	0	0			0			0	0	0	0	0	0	0	0	0	0	0	0	0	0	0	0	0	0	0
2014	Rainy	High			0	0	0	0	1	0	1	0	0	0	0	0	0			0	0	0	0			0			0	0	0	0	0	0	0	0	0	0	0	0	0	0	0	0	0	0	0
2014	Rainy	Low	1	0	1	0	0	0	2	1	3	0	0	0	0	0	0			0	0	0	0			0			0	0	0	0	0	1	1	0	0	0	0	0	0	0	0	0	0	0	0
2014	Rainy	Low	0	1	1	0	4	4	4	1	5	0	0	0	0	0	0			0	0	0	0			0			0	0	0	0	0	0	0	0	0	0	0	0	0	0	0	0	0	0	0
2014	Rainy	Low			0	0	0	0	0	2	2	0	0	0	0	0	0			0	0	0	0			0			0	0	0	0	0	0	0	0	0	0	0	0	0	0	0	0	0	0	0
2014	Rainy	Low	1	0	1	2	1	3	0	0	0	0	0	0	0	0	0			0	0	0	0			0	0	1	1	0	0	0	2	0	2	0	0	0	0	0	0	0	0	0	5	0	5
2014	Rainy	High			0	1	0	1	0	0	0	0	0	0	0	0	0			0	0	0	0			0			0	0	0	0	0	0	0	0	0	0	0	0	0	0	0	0	1	0	1
2014	Rainy	High			0	0	0	0	0	0	0	0	0	0	0	0	0			0	0	0	0			0			0	0	0	0	0	0	0	0	1	1	0	0	0	0	0	0	0	1	1
2014	Rainy	High			0	0	0	0	0	0	0	0	0	0	0	0	0			0	0	0	0			0			0	0	0	0	0	0	0	0	0	0	0	0	0	0	0	0	0	0	0
2014	Rainy	High			0	0	0	0	0	0	0	0	0	0	0	0	0			0	0	0	0			0			0	0	0	0	0	0	0	0	0	0	0	0	0	0	0	0	1	0	1
2014	Rainy	Low			0	0	0	0	0	0	0	0	0	0	0	0	0			0	0	0	0			0			0	0	0	0	0	0	0	0	0	0	0	0	0	0	0	0	0	0	0
2014	Rainy	Low			0	1	1	2	0	1	1	0	0	0	0	0	0			0	0	0	0			0			0	0	0	0	0	0	0	0	0	0	0	0	0	0	1	1	0	0	0
2014	Rainy	Low			0	0	0	0	0	0	0	0	0	0	0	0	0			0	0	0	0			0			0	0	0	0	0	0	0	0	0	0	0	0	0	0	0	0	0	0	0
2014	Rainy	Low	1	1	2	0	0	0	2	2	4	0	0	0	0	0	0			0	0	0	0			0			0	0	0	0	6	3	9	0	0	0	0	0	0	1	0	1	3	0	3
2014	Rainy	High			0	0	0	0	0	0	0	0	0	0	0	0	0			0	0	0	0			0			0	0	0	0	0	0	0	1	0	1	0	2	2	0	0	0	2	0	2
2014	Rainy	High			0	0	0	0	0	0	0	0	0	0	0	0	0			0	0	0	0			0			0	0	0	0	0	0	0	1	0	1	0	0	0	0	0	0	2	0	2
2014	Rainy	High			0	0	0	0	0	0	0	0	0	0			0			0			0			0			0			0	0	0	0	0	0	0			0	0	0	0	0	0	0
2014	Rainy	High			0	0	0	0	0	0	0	0	0	0			0			0			0			0			0			0	0	0	0	0	0	0			0	0	0	0	0	0	0
2014	Rainy	Low			0	0	0	0	0	0	0	0	0	0	0	0	0			0	0	0	0			0			0	0	0	0	0	0	0	0	0	0	0	0	0	0	0	0	0	0	0
2014	Rainy	Low			0	0	9	9	4	3	7	0	0	0	0	0	0			0	0	1	1			0			0	0	0	0	1	0	1	0	0	0	0	0	0	0	1	1	0	0	0
2014	Rainy	Low			0	0	0	0	1	1	2	0	0	0	0	0	0			0	0	0	0			0			0	0	0	0	1	0	1	0	0	0	0	0	0	0	0	0	0	0	0
2014	Rainy	Low	2	0	2	0	2	2	6	3	9	0	0	0	0	0	0			0	0	0	0			0			0	0	0	0	8	4	12	0	0	0	0	0	0	0	0	0	7	1	8
2014	Rainy	High			0	0	0	0	0	0	0	0	0	0	0	0	0			0	0	0	0			0			0	0	0	0	0	0	0	0	0	0	1	0	1	0	0	0	3	0	3
2014	Rainy	High			0	0	0	0	0	0	0	0	0	0	0	0	0			0	0	0	0			0			0	0	0	0	0	0	0	1	0	1	1	0	1	0	0	0	0	0	0
2014	Rainy	High			0	0	0	0	0	0	0	0	0	0			0			0			0			0			0			0	0	0	0	0	0	0			0	0	0	0	0	0	0
2014	Rainy	High			0	0	0	0	0	0	0	0	0	0			0			0			0			0			0			0	0	0	0	0	0	0		1	1	0	0	0	2	0	2
2014	Rainy	Low			0	1	2	3	0	0	0	0	0	0	0	0	0			0	0	0	0			0			0	0	0	0	0	0	0	0	0	0	0	0	0	0	1	1	0	0	0	1	0
2014	Rainy	Low			0	0	3	3	1	4	5	0	0	0	0	0	0			0	0	0	0			0			0	0	0	0	2	0	2	0	0	0	0	0	0	1	0	1	0	0	0
2014	Rainy	Low			0	0	1	1	0	0	0	0	0	0	0	0	0			0	0	0	0			0			0	0	0	0	9	0	9	0	0	0	0	0	0	0	0	0	0	0	0
2014	Rainy	Low			0	2	3	5	14	6	20	0	0	0	0	0	0			0	0	0	0			0			0	0	0	0	11	8	19	0	0	0	0	0	0	1	2	3	8	2	10
2014	Rainy	High			0	0	2	2	0	1	1	0	0	0	0	0	0			0	0	0	0			0			0	0	0	0	0	0	0	0	0	0	1	1	2	0	0	0	2	0	2
2014	Rainy	High			0	0	0	0	0	0	0	0	0	0	0	0	0			0	0	0	0			0			0	0	0	0	0	0	0	0	0	0	0	0	0	0	0	0	2	1	3
2014	Rainy	High			0	0	0	0	0	0	0	0	0	0			0			0			0			0			0			0	0	0	0	0	0	0			0	0	0	0	0	0	0
2014	Rainy	High			0	0	0	0	0	0	0	0	0	0			0			0	0	0	0			0			0			0	0	0	0	0	0	0			0	0	0	0	0	0	0
2014	Rainy	Low			0	0	3	3	1	0	1	0	0	0	0	0	0			0	0	0	0			0			0	0	0	0	0	0	0	0	0	0	0	0	0	0	0	0	0	0	0
2014	Rainy	Low			0	0	0	0	0	3	3	0	0	0	0	0	0			0	0	1	1			0			0	0	0	0	0	1	1	0	0	0	0	0	0	0	0	0	0	0	0
2014	Rainy	Low			0	0	0	0	0	0	0	0	0	0	0	0	0			0	0	0	0			0			0	0	0	0	0	0	0	0	0	0	0	0	0	0	0	0	0	0	0
2014	Rainy	Low			0	1	8	9	11	5	16	0	0	0	0	0	0			0	0	0	0			0			0	0	0	0	20	3	23	0	0	0	0	0	0	1	0	1	14	6	20
2014	Rainy	High			0	0	0	0	0	0	0	0	0	0	0	0	0			0	0	0	0			0			0	0	0	0	0	0	0	1	0	1	0	0	0	0	0	0	1	1	2
2014	Rainy	High			0	0	0	0	0	0	0	0	0	0	0	0	0			0	0	0	0			0			0	0	0	0	0	0	0	0	0	0	0	0	0	0	0	0	1	0	1
2014	Rainy	High			0	0	0	0	0	0	0	0	0	0			0			0			0			0			0			0	0	0	0	0	0	0			0	0	0	0	0	0	0
2014	Rainy	High			0	0	1	1	1	0	1	0	0	0			0			0			0			0			0			0	0	0	0	0	0	0			0	0	0	0	0	0	0
2014	Rainy	Low			0	1	0	1	0	0	0	0	0	0	0	0	0			0	0	0	0			0			0	0	0	0	1	0	1	0	0	0	0	0	0	0	0	0	0	0	0
2014	Rainy	Low			0	2	0	2	2	0	2	0	0	0	0	0	0			0	1	0	1			0			0	0	0	0	0	0	0	0	0	0	0	0	0	0	0	0	0	0	0
2014	Rainy	Low			0	0	0	0	0	1	1	0	0	0	0	0	0			0	0	0	0			0			0	0	0	0	6	0	6	0	0	0	0	0	0	0	0	0	0	0	0
2014	Rainy	Low			0	2	3	5	3	3	6	0	0	0	0	0	0			0	0	0	0			0			0	0	0	0	1	1	2	0	0	0	0	0	0	0	0	0	1	0	1
2014	Rainy	High			0	0	3	3	0	0	0	0	0	0	0	0	0			0	0	0	0			0			0	0	0	0	0	0	0	0	0	0	0	0	0	0	0	0	10	6	16
2014	Rainy	High			0	0	0	0	1	1	2	0	0	0	0	0	0			0	0	0	0			0			0	0	0	0	0	0	0	0	0	0	0	0	0	0	0	0	2	0	2
2014	Rainy	High			0	0	0	0	0	0	0	0	0	0			0			0			0			0			0			0	0	0	0	0	0	0			0	0	0	0	1	0	1
2014	Rainy	High			0	0	0	0	0	0	0	0	0	0			0			0			0			0			0			0	0	0	0	0	0	0			0	0	0	0	0	0	0
2014	Rainy	Low			0	0	0	0	5	6	11	0	0	0	0	0	0			0	0	0	0			0			0	0	0	0	0	0	0	0	0	0	0	0	0	0	1	1	3	6	9
2014	Rainy	Low			0	0	0	0	0	1	1	0	0	0	0	0	0			0	0	0	0			0			0	0	0	0	0	0	0	0	0	0	1	0	1	0	0	0	0	0	0
2014	Rainy	Low			0	0	0	0	1	0	1	0	0	0	0	0	0			0	0	0	0			0			0	0	0	0	6	0	6	0	0	0	0	0	0	0	0	0	1	1	2
2014	Rainy	Low			0	0	0	0	4	2	6	0	0	0	0	0	0			0	0	0	0			0			0	0	0	0	1	3	4	0	0	0	1	0	1	0	0	0	4	0	4
2014	Rainy	High			0	0	0	0	0	0	0	0	0	0	0	0	0			0	0	0	0			0			0	0	0	0	0	0	0	0	0	0	0	0	0	0	0	0	0	0	0
2014	Rainy	High			0	0	0	0	0	0	0	0	0	0	0	0	0			0	0	0	0			0			0	0	0	0	0	0	0	0	0	0	0	0	0	0	0	0	0	0	0
2014	Rainy	High			0	0	0	0	0	0	0	0	0	0	0	0	0			0			0			0			0	0	0	0	0	0	0	0	0	0			0	0	0	0	0	0	0
2014	Rainy	High			0	0	0	0	1	0	1	0	0	0	0	0	0			0			0			0			0	0	0	0	0	0	0	0	0	0			0	0	0	0	1	0	1
2014	Rainy	Low			0	0	0	0	3	2	5	0	0	0	0	0	0			0			0			0			0	0	0	0	0	0	0	0	0	0			0	0	0	0	0	0	0
2014	Rainy	Low			0	0	0	0	1	0	1	0	0	0	0	0	0			0			0			0			0	0	0	0	0	0	0	0	0	0			0	0	0	0	0	0	0
2014	Rainy	Low			0	0	0	0	0	0	0	0	0	0	0	0	0			0			0			0			0	0	0	0	0	0	0	0	0	0			0	0	0	0	0	0	0
2014	Rainy	Low			0	0	2	2	4	2	6	0	0	0	0	0	0			0			0			0			0	0	0	0	4	0	4	0	0	0			0	1	0	1	5	1	6
2014	Rainy	High			0	0	0	0	0	0	0	0	0	0	0	0	0			0			0			0			0	0	0	0	0	0	0	0	0	0			0	0	0	0	2	0	2
2014	Rainy	High			0	0	0	0	0	1	1	0	0	0	0	0	0	2	1	3			0			0			0	0	0	0	0	0	0	0	0	0			0	0	0	0	2	0	2
2014	Rainy	High			0	0	0	0	0	0	0	0	0	0	0	0	0			0			0			0			0	0	0	0	0	0	0	0	0	0			0	0	0	0	0	0	0
2014	Rainy	High			0	0	0	0	0	0	0	0	0	0	0	0	0			0			0			0			0	0	0	0	0	0	0	0	0	0			0	0	0	0	0	0	0
2014	Rainy	Low			0	0	1	1	1	0	1	0	0	0	0	0	0			0			0			0			0	0	0	0	0	0	0	0	0	0			0	0	0	0	0	0	0
2014	Rainy	Low			0	0	0	0	0	0	0	0	0	0	0	1	1			0			0			0			0	0	0	0	3	0	3	0	0	0			0	0	0	0	0	0	0
2014	Rainy	Low			0	0	0	0	0	1	1	0	0	0	0	0	0			0			0			0			0	0	0	0	1	0	1	0	0	0			0	0	0	0	0	0	0
2014	Rainy	Low			0	0	1	1	0	4	4	0	0	0	0	0	0			0			0			0			0	0	0	0	1	0	1	0	0	0			0	0	0	0	5	0	5
2014	Rainy	High			0	0	0	0	0	0	0	0	0	0	0	0	0			0			0			0			0	0	0	0	0	0	0	0	0	0			0	0	0	0	0	0	0
2014	Rainy	High			0	0	1	1	0	0	0	0	0	0	0	0	0			0			0			0			0	0	0	0	0	0	0	0	0	0			0	0	0	0	2	0	2
2014	Rainy	High			0	0	0	0	0	0	0	0	0	0	0	0	0			0			0			0			0	0	0	0	0	0	0	0	0	0			0	0	0	0	0	0	0
2014	Rainy	High			0	0	0	0	0	0	0	0	0	0	0	0	0			0			0			0			0	0	0	0	0	0	0	0	0	0			0	0	0	0	0	0	0
2014	Rainy	Low			0	0	0	0	0	0	0	0	0	0	0	0	0			0			0			0			0	0	0	0	0	0	0	0	0	0			0	0	0	0	0	0	0
2014	Rainy	Low			0	0	0	0	0	1	1	0	0	0	0	1	1			0			0			0			0	0	0	0	1	0	1	0	0	0			0	0	0	0	0	0	0
2014	Rainy	Low			0	0	0	0	0	0	0	0	0	0	0	0	0			0			0			0			0	0	0	0	0	1	1	0	0	0			0	1	0	1	0	0	0
2014	Rainy	Low			0	1	1	2	4	1	5	0	0	0	0	0	0			0			0			0			0	0	0	0	1	0	1	0	0	0			0	0	0	0	1	2	3
2014	Rainy	High			0	0	0	0	0	0	0	0	0	0	0	0	0			0			0			0			0	0	0	0	0	0	0	0	0	0			0	0	0	0	0	1	1
2014	Rainy	High			0	0	0	0	1	0	1	0	0	0	0	0	0			0			0			0			0	0	0	0	0	0	0	0	0	0			0	0	0	0	1	2	3
2014	Rainy	High			0	0	0	0	0	0	0	0	0	0	0	0	0			0			0			0			0	0	0	0	0	0	0	0	0	0			0	0	0	0	0	0	0
2014	Rainy	High			0	0	0	0	0	0	0	0	0	0	0	0	0			0			0			0			0	0	0	0	0	0	0	0	0	0			0	0	0	0	0	0	0
2014	Rainy	Low			0	0	0	0	0	0	0	0	0	0	0	0	0			0			0			0			0	0	0	0	0	0	0	0	0	0			0	0	0	0	0	0	0
2014	Rainy	Low			0	0	0	0	1	1	2	0	0	0	0	0	0			0			0			0			0	0	0	0	0	0	0	0	0	0			0	0	0	0	1	0	1
2014	Rainy	Low			0	0	0	0	1	0	1	0	0	0	0	0	0			0			0			0			0	0	0	0	0	0	0	0	0	0			0	0	0	0	0	0	0
2014	Rainy	Low			0	0	3	3	8	3	11	0	0	0	0	0	0			0			0			0			0	1	0	1	2	0	2	0	0	0			0	0	0	0	4	6	10
2014	Rainy	High			0	0	0	0	0	0	0	0	0	0	0	0	0			0			0			0			0	0	0	0	0	0	0	0	0	0			0	0	0	0	2	2	4
2014	Rainy	High			0	0	0	0	0	0	0	0	1	1	0	0	0	1	0	1			0			0			0	0	0	0	0	0	0	0	0	0	0	1	1	0	0	0	1	0	1
2014	Rainy	High			0	0	0	0	0	0	0	0	0	0	0	0	0			0			0			0			0	0	0	0	0	0	0	0	0	0			0	0	0	0	0	0	0
2014	Rainy	High			0	0	0	0	0	1	1	0	0	0	0	0	0			0			0			0			0	0	0	0	0	0	0	0	0	0			0	0	0	0	0	0	0
2014	Rainy	Low			0	0	0	0	0	1	1	0	0	0	1	0	1			0			0			0			0	0	0	0	0	0	0	0	0	0			0	0	0	0	0	0	0
2014	Rainy	Low			0	0	0	0	5	2	7	0	0	0	0	0	0			0			0			0			0	0	0	0	0	0	0	0	0	0			0	0	0	0	0	1	1
2014	Rainy	Low			0	0	0	0	2	4	6	0	0	0	0	0	0			0			0			0			0	0	0	0	0	0	0	0	0	0			0	0	0	0	0	0	0
2014	Rainy	Low			0	0	0	0	4	4	8	0	0	0	0	0	0			0			0			0			0	0	0	0	0	0	0	0	0	0			0	0	0	0	3	1	4
2014	Rainy	High			0	0	0	0	0	0	0	0	0	0	0	0	0			0			0			0			0	0	0	0	0	0	0	1	0	1			0	0	0	0	4	2	6
2014	Rainy	High			0	0	0	0	2	2	4	0	0	0	0	0	0			0			0			0			0	0	0	0	0	0	0	3	3	6			0	0	0	0	8	3	11
2014	Rainy	High			0	0	0	0	0	0	0	2	0	2	0	0	0			0			0			0			0	0	0	0	0	0	0	0	0	0			0	0	0	0	0	0	0
2014	Rainy	High			0	0	0	0	1	1	2	0	0	0	0	0	0			0			0			0			0	0	0	0	0	0	0	0	0	0			0	0	0	0	0	0	0
2014	Dry	Low			0	0	2	2	0	2	2	0	0	0	0	0	0			0			0			0			0	0	0	0	0	0	0	0	0	0			0	0	0	0	2	2	4
2014	Dry	Low			0	0	5	5	3	0	3	0	0	0	0	0	0			0			0			0			0	0	0	0	0	0	0	0	0	0			0	0	0	0	0	0	0
2014	Dry	Low			0	0	0	0	1	6	7	0	0	0	1	1	2			0			0			0			0	0	0	0	0	2	2	0	0	0			0	0	0	0	0	0	0
2014	Dry	Low			0	0	0	0	5	7	12	0	0	0	0	0	0			0			0			0			0	0	0	0	1	1	2	0	0	0			0	0	1	1	1	3	4
2014	Dry	High			0	0	0	0	0	0	0	0	0	0	0	0	0			0			0			0			0	0	0	0	0	0	0	0	0	0			0	0	0	0	0	0	0
2014	Dry	High			0	0	0	0	0	1	1	0	0	0	0	0	0			0			0			0			0	0	0	0	0	0	0	0	0	0			0	0	0	0	0	2	2
2014	Dry	High			0	0	0	0	0	0	0	0	0	0	0	0	0			0			0			0			0	0	0	0	0	0	0	0	0	0			0	0	0	0	0	0	0
2014	Dry	High			0	0	1	1	1	2	3	0	0	0	0	0	0			0			0			0			0	0	0	0	0	0	0	0	0	0			0	0	0	0	0	0	0
2014	Dry	Low			0	0	0	0	0	0	0	0	0	0	0	0	0			0			0			0			0	0	0	0	0	0	0	0	0	0			0	0	0	0	0	0	0
2014	Dry	Low			0	0	0	0	2	1	3	0	0	0	0	0	0			0			0			0			0	0	0	0	0	0	0	0	0	0			0	0	0	0	0	0	0
2014	Dry	Low			0	0	0	0	2	1	3	0	0	0	0	0	0			0			0			0			0	0	0	0	1	0	1	0	0	0			0	0	0	0	0	0	0
2014	Dry	Low			0	0	0	0	5	1	6	0	0	0	0	0	0			0			0			0			0	0	0	0	0	0	0	0	0	0			0	0	0	0	0	0	0
2014	Dry	High			0	0	0	0	0	0	0	0	0	0	0	0	0			0			0			0			0	0	0	0	0	0	0	0	0	0	0	1	1	0	0	0	2	3	5
2014	Dry	High			0	0	0	0	1	1	2	0	0	0	0	0	0			0			0			0			0	0	0	0	0	0	0	0	0	0			0	0	0	0	0	1	1
2014	Dry	High			0	0	0	0	0	0	0	0	0	0	0	0	0			0			0			0			0	0	0	0	0	0	0	0	0	0			0	0	0	0	0	0	0
2014	Dry	High			0	0	0	0	2	0	2	0	0	0	0	0	0			0			0			0			0	0	0	0	0	0	0	0	0	0			0	0	0	0	0	0	0
2014	Dry	Low			0	2	6	8	3	1	4	0	0	0	0	0	0			0			0			0			0	0	0	0	0	0	0	0	0	0			0	0	0	0	0	1	1
2014	Dry	Low			0	0	0	0	0	0	0	0	0	0	0	0	0			0			0			0			0	0	0	0	0	0	0	0	0	0			0	0	0	0	0	0	0
2014	Dry	Low			0	0	0	0	4	0	4	0	0	0	0	0	0			0			0			0			0	0	0	0	0	0	0	0	0	0			0	0	0	0	0	1	1
2014	Dry	Low			0	0	0	0	7	1	8	0	0	0	0	0	0			0			0			0			0	0	0	0	0	0	0	0	0	0			0	0	0	0	0	0	0
2014	Dry	High			0	0	0	0	0	0	0	0	0	0	0	0	0			0			0			0			0	0	0	0	0	0	0	0	0	0			0	0	0	0	1	0	1
2014	Dry	High			0	0	0	0	0	0	0	0	0	0	0	0	0			0			0			0			0	0	0	0	0	0	0	0	0	0			0	0	0	0	3	1	4
2014	Dry	High			0	0	0	0	0	0	0	0	0	0	0	0	0			0			0			0			0	0	0	0	0	0	0	0	0	0			0	0	0	0	0	0	0
2014	Dry	High			0	0	0	0	0	0	0	0	0	0	0	0	0			0			0			0			0	0	0	0	0	0	0	0	0	0			0	0	0	0	0	0	0
2014	Dry	Low			0	0	0	0	0	0	0	0	0	0	0	0	0			0			0			0			0	0	0	0	0	0	0	0	0	0			0	0	0	0	0	0	0
2014	Dry	Low			0	0	0	0	3	2	5	0	0	0	0	0	0			0			0			0			0	0	0	0	0	0	0	0	0	0			0	0	0	0	0	0	0
2014	Dry	Low			0	0	0	0	1	1	2	0	0	0	0	0	0			0			0			0			0	0	0	0	0	0	0	0	0	0			0	0	0	0	0	0	0
2014	Dry	Low			0	0	0	0	2	4	6	0	0	0	0	0	0			0			0			0			0	1	0	1	0	0	0	0	0	0			0	0	0	0	1	0	1
2014	Dry	High			0	0	0	0	0	0	0	0	0	0	0	0	0			0			0			0			0	0	0	0	0	0	0	0	0	0			0	0	0	0	0	2	2
2014	Dry	High			0	0	0	0	0	1	1	0	0	0	0	0	0			0			0			0			0	0	0	0	0	0	0	0	0	0			0	0	0	0	0	2	2
2014	Dry	High			0	0	0	0	0	0	0	0	0	0	0	0	0			0			0			0			0	0	0	0	0	0	0	0	0	0			0	0	0	0	0	0	0
2014	Dry	High			0	0	0	0	0	0	0	0	0	0	0	0	0			0			0			0			0	0	0	0	0	0	0	0	0	0			0	0	0	0	0	0	0
2014	Dry	Low			0	0	0	0	0	0	0	0	0	0	0	0	0			0			0			0			0	0	0	0	0	0	0	0	0	0			0	0	0	0	0	0	0
2014	Dry	Low			0	0	0	0	3	0	3	0	0	0	0	0	0			0			0			0			0	0	0	0	0	0	0	0	0	0			0	0	0	0	0	0	0
2014	Dry	Low			0	0	1	1	1	1	2	0	0	0	0	0	0			0			0			0			0	0	0	0	0	0	0	0	0	0			0	0	0	0	2	3	5
2014	Dry	Low			0	0	0	0	2	2	4	0	0	0	0	0	0			0			0			0			0	0	0	0	0	0	0	0	0	0			0	0	0	0	0	0	0
2014	Dry	High			0	0	0	0	0	0	0	0	0	0	0	0	0			0			0			0			0	0	0	0	0	0	0	0	0	0			0	0	0	0	1	1	2
2014	Dry	High			0	0	0	0	1	2	3	0	0	0	0	0	0			0			0			0			0	0	0	0	0	0	0	0	0	0			0	0	0	0	1	1	2
2014	Dry	High			0	0	0	0	0	0	0	0	0	0	0	0	0			0			0			0			0	0	0	0	0	0	0	0	0	0			0	0	0	0	0	0	0
2014	Dry	High			0	0	0	0	1	1	2	0	0	0	0	0	0			0			0			0			0	0	0	0	0	0	0	0	0	0			0	0	0	0	0	0	0
2014	Dry	Low			0	0	0	0	2	3	5	0	0	0	0	0	0			0			0			0			0	0	0	0	0	0	0	0	0	0			0	0	0	0	0	0	0
2014	Dry	Low			0	0	0	0	1	0	1	0	0	0	0	0	0			0			0			0			0	0	0	0	0	0	0	0	0	0			0	0	0	0	0	0	0
2014	Dry	Low			0	0	0	0	4	2	6	0	0	0	0	0	0			0			0			0			0	0	0	0	0	0	0	0	0	0			0	0	0	0	2	1	3
2014	Dry	Low			0	0	0	0	1	1	2	0	0	0	0	0	0			0			0			0			0	1	0	1	1	0	1	0	0	0			0	0	1	1	0	0	0
2014	Dry	High			0	0	0	0	0	0	0	0	0	0	0	0	0			0			0			0			0	0	0	0	0	0	0	0	0	0			0	0	0	0	0	1	1
2014	Dry	High			0	0	0	0	0	1	1	0	0	0	0	0	0			0			0			0			0	0	0	0	0	0	0	0	0	0			0	0	0	0	0	2	2
2014	Dry	High			0	0	0	0	0	0	0	0	0	0	0	0	0			0			0			0			0	0	0	0	0	0	0	0	0	0			0	0	0	0	0	0	0
2014	Dry	High			0	0	0	0	0	0	0	0	0	0	0	0	0			0			0			0			0	0	0	0	0	0	0	0	0	0			0	0	0	0	0	0	0
2014	Dry	Low			0	0	0	0	6	6	12	0	1	1	0	0	0			0			0			0			0	0	0	0	0	0	0	0	0	0			0	0	0	0	0	0	0
2014	Dry	Low			0	0	0	0	0	1	1	0	0	0	0	0	0			0			0			0			0	0	0	0	0	0	0	0	0	0			0	0	0	0	0	0	0
2014	Dry	Low			0	0	0	0	1	1	2	0	0	0	1	2	3			0			0			0			0	0	0	0	0	0	0	0	0	0			0	0	0	0	0	0	0
2014	Dry	Low			0	1	0	1	4	2	6	0	0	0	0	0	0			0			0			0			0	0	0	0	0	0	0	0	0	0			0	0	0	0	1	0	1
2014	Dry	High			0	0	0	0	0	0	0	0	0	0	0	0	0			0			0			0			0	0	0	0	0	0	0	0	0	0			0	0	0	0	0	0	0
2014	Dry	High			0	0	0	0	3	3	6	0	0	0	0	0	0			0			0			0			0	0	0	0	0	0	0	0	0	0			0	0	0	0	7	1	8
2014	Dry	High			0	0	0	0	0	0	0	0	0	0	0	0	0			0			0			0			0	0	0	0	0	0	0	0	0	0			0	0	0	0	0	0	0
2014	Dry	High			0	0	0	0	1	2	3	0	0	0	0	0	0			0			0			0			0	0	0	0	0	0	0	0	0	0			0	0	0	0	0	0	0
2014	Dry	Low			0	0	0	0	1	0	1	0	0	0	0	0	0			0			0			0			0	0	0	0	0	0	0	0	0	0			0	0	0	0	2	1	3
2014	Dry	Low			0	0	0	0	2	3	5	0	0	0	0	0	0			0			0			0			0	0	0	0	0	0	0	0	0	0			0	0	0	0	1	0	1
2014	Dry	Low			0	0	0	0	7	2	9	0	0	0	0	0	0			0			0			0			0	0	0	0	0	0	0	0	0	0			0	1	0	1	2	2	4
2014	Dry	Low			0	0	0	0	4	2	6	0	0	0	0	0	0			0			0			0			0	1	0	1	0	0	0	0	0	0			0	0	0	0	0	0	0
2014	Dry	High			0	0	0	0	0	0	0	0	0	0	0	0	0			0			0			0			0	0	0	0	0	0	0	1	1	2			0	0	0	0	1	1	2
2014	Dry	High			0	0	0	0	1	7	8	0	0	0	0	0	0			0			0			0			0	0	0	0	0	0	0	1	1	2			0	0	0	0	13	9	22
2014	Dry	High			0	0	0	0	0	0	0	0	0	0	0	0	0			0			0			0			0	0	0	0	0	0	0	0	0	0			0	0	0	0	0	0	0
2014	Dry	High			0	0	0	0	1	1	2	0	0	0	0	0	0			0			0			0			0	0	0	0	0	0	0	0	0	0			0	0	0	0	0	0	0
2014	Dry	Low			0	0	0	0	3	2	5	0	0	0	0	0	0			0			0			0			0	0	0	0	0	0	0	0	0	0			0	0	0	0	0	0	0
2014	Dry	Low			0	0	0	0	6	4	10	0	0	0	0	0	0			0			0			0			0	0	0	0	0	0	0	0	0	0			0	0	0	0	0	0	0
2014	Dry	Low			0	0	0	0	4	2	6	0	0	0	0	0	0			0			0			0			0	0	0	0	0	0	0	0	0	0			0	0	0	0	0	0	0
2014	Dry	Low			0	0	0	0	7	4	11	0	0	0	0	0	0			0			0			0			0	2	0	2	0	0	0	0	0	0			0	0	0	0	0	1	1
2014	Dry	High			0	0	0	0	0	0	0	0	0	0	0	0	0			0			0			0			0	0	0	0	0	0	0	0	1	1			0	0	0	0	5	10	15
2014	Dry	High			0	0	0	0	1	2	3	0	0	0	0	0	0			0			0			0			0	0	0	0	0	0	0	2	0	2			0	0	0	0	9	8	17
2014	Dry	High			0	0	0	0	0	2	2	0	0	0	0	0	0			0			0			0			0	0	0	0	0	0	0	0	0	0			0	0	0	0	0	0	0
2014	Dry	High			0	0	0	0	1	2	3	0	0	0	0	0	0			0			0			0			0	0	0	0	0	0	0	0	0	0			0	0	0	0	0	0	0
2014	Dry	Low			0	0	0	0	5	3	8	0	0	0	0	0	0			0			0			0			0	0	0	0	0	0	0	0	0	0			0	0	0	0	0	0	0
2014	Dry	Low			0	0	0	0	6	2	8	0	0	0	0	0	0			0			0			0			0	0	0	0	0	0	0	0	0	0			0	0	1	1	0	0	0
2014	Dry	Low			0	0	0	0	5	6	11	0	0	0	0	0	0			0			0			0			0	0	0	0	1	0	1	0	0	0			0	0	0	0	0	0	0
2014	Dry	Low			0	0	0	0	10	6	16	0	0	0	0	0	0			0			0			0			0	4	2	6	1	0	1	0	0	0			0	0	0	0	5	2	7
2014	Dry	High			0	0	0	0	0	0	0	0	0	0	0	0	0			0			0			0			0	0	0	0	0	0	0	0	0	0			0	0	0	0	9	7	16
2014	Dry	High			0	0	0	0	1	1	2	0	0	0	0	0	0			0			0			0			0	0	0	0	0	0	0	3	0	3			0	0	0	0	5	8	13
2014	Dry	High			0	0	0	0	0	0	0	0	0	0	0	0	0			0			0			0			0	0	0	0	0	0	0	0	0	0			0	0	0	0	1	0	1
2014	Dry	High			0	0	0	0	3	0	3	0	0	0	0	0	0			0			0			0			0	0	0	0	0	0	0	0	0	0			0	0	0	0	0	0	0
2014	Dry	Low			0	0	0	0	4	1	5	0	0	0	0	0	0			0			0			0			0	0	0	0	0	0	0	0	0	0			0	1	0	1	0	0	0
2014	Dry	Low			0	0	0	0	6	5	11	0	0	0	0	0	0			0			0			0			0	0	0	0	0	0	0	0	0	0			0	0	0	0	0	0	0
2014	Dry	Low			0	0	0	0	4	3	7	0	0	0	0	0	0			0			0			0			0	0	0	0	0	0	0	0	0	0			0	0	0	0	0	0	0
2014	Dry	Low			0	0	0	0	4	0	4	0	0	0	0	0	0			0			0			0			0	1	0	1	0	0	0	0	0	0			0	0	0	0	0	0	0
2014	Dry	High			0	0	0	0	1	1	2	0	0	0	0	0	0			0			0			0			0	0	0	0	0	0	0	1	0	1			0	0	0	0	4	6	10
2014	Dry	High			0	0	0	0	0	0	0	0	0	0	0	0	0			0			0			0			0	0	0	0	0	0	0	1	0	1			0	0	0	0	0	0	0
2014	Dry	High			0	0	0	0	4	1	5	0	0	0	0	0	0			0			0			0			0	0	0	0	0	0	0	0	1	1			0	0	0	0	12	16	28
2014	Dry	High			0	0	0	0	2	0	2	0	0	0	0	0	0			0			0			0			0	0	0	0	0	0	0	0	0	0			0	0	0	0	0	0	0
2014	Dry	Low			0	0	1	1	4	3	7	1	0	1	0	0	0			0			0			0			0	0	0	0	0	0	0	0	0	0			0	0	0	0	0	0	0
2014	Dry	Low			0	0	0	0	3	5	8	0	0	0	0	0	0			0			0			0			0	0	0	0	0	0	0	0	0	0			0	0	0	0	0	1	1
2014	Dry	Low			0	0	0	0	3	1	4	0	0	0	0	0	0			0			0			0			0	0	0	0	0	0	0	0	0	0			0	0	0	0	0	0	0
2014	Dry	Low			0	0	0	0	5	4	9	0	0	0	0	0	0			0			0			0			0	0	0	0	0	0	0	0	0	0			0	0	0	0	0	0	0
2014	Dry	High			0	0	0	0	0	0	0	0	0	0	0	0	0			0			0			0			0	0	0	0	0	0	0	1	0	1			0	0	0	0	5	7	12
2014	Dry	High			0	0	0	0	0	1	1	0	0	0	0	0	0			0			0			0			0	0	0	0	0	0	0	1	0	1	1	0	1	0	0	0	7	5	12
2014	Dry	High			0	0	0	0	0	0	0	0	0	0	0	0	0			0			0			0			0	0	0	0	0	0	0	0	0	0			0	0	0	0	0	1	1
2014	Dry	High			0	0	0	0	0	0	0	0	0	0	0	0	0			0			0			0			0	0	0	0	0	0	0	0	0	0			0	0	0	0	3	0	3
2014	Dry	Low			0	2	1	3	1	7	8	0	0	0	0	1	1			0			0			0			0	0	0	0	0	0	0	0	0	0			0	0	0	0	0	0	0
2014	Dry	Low			0	0	0	0	21	16	37	0	0	0	0	0	0			0			0			0			0	0	0	0	0	0	0	0	0	0			0	0	0	0	1	0	1
2014	Dry	Low			0	0	0	0	5	4	9	0	0	0	0	0	0			0			0			0			0	0	0	0	0	0	0	0	0	0			0	0	0	0	0	0	0
2014	Dry	Low			0	0	0	0	13	10	23	0	0	0	0	0	0			0			0			0			0	0	0	0	0	0	0	0	0	0			0	0	0	0	0	0	0
2014	Dry	High			0	0	0	0	0	0	0	0	1	1	0	0	0			0			0			0			0	0	0	0	0	0	0	0	0	0			0	0	0	0	1	1	2
2014	Dry	High			0	0	0	0	2	0	2	0	0	0	0	0	0			0			0			0			0	0	0	0	0	0	0	3	3	6			0	0	0	0	20	20	40
2014	Dry	High			0	0	0	0	0	0	0	0	0	0	0	0	0			0			0			0			0	0	0	0	0	0	0	1	0	1	0	1	1	0	0	0	1	2	3
2014	Dry	High			0	0	0	0	3	0	3	0	0	0	0	0	0			0			0			0			0	0	0	0	0	0	0	0	0	0			0	0	0	0	1	0	1
2014	Dry	Low			0	0	0	0	5	0	5	0	0	0	0	0	0			0			0			0			0	0	0	0	0	0	0	0	0	0			0	0	0	0	0	0	0
2014	Dry	Low			0	0	1	1	15	10	25	0	0	0	0	0	0			0			0			0			0	0	0	0	0	0	0	0	0	0			0	0	0	0	0	0	0
2014	Dry	Low			0	0	0	0	3	4	7	0	0	0	0	0	0			0			0			0			0	0	0	0	0	0	0	0	0	0			0	0	0	0	0	0	0
2014	Dry	Low			0	0	1	1	19	6	25	0	0	0	0	0	0			0			0			0			0	0	0	0	0	0	0	0	0	0			0	0	0	0	1	0	1
2014	Dry	High			0	0	0	0	1	0	1	0	0	0	0	0	0			0			0			0			0	0	0	0	0	0	0	0	0	0			0	0	0	0	5	6	11
2014	Dry	High			0	0	0	0	0	0	0	0	0	0	0	0	0			0			0			0			0	0	0	0	0	0	0	0	0	0			0	0	0	0	11	3	14
2014	Dry	High			0	0	0	0	0	0	0	0	0	0	0	0	0			0			0			0			0	0	0	0	0	0	0	0	0	0			0	0	0	0	0	0	0
2014	Dry	High			0	1	0	1	0	0	0	0	0	0	0	0	0			0			0			0			0	0	0	0	0	0	0	0	0	0			0	0	0	0	0	0	0
2014	Dry	Low			0	0	3	3	7	9	16	0	0	0	0	0	0			0			0			0			0	0	0	0	0	0	0	0	0	0			0	0	0	0	0	0	0
2014	Dry	Low			0	0	1	1	19	27	46	0	0	0	0	0	0			0	0	1	1			0			0	0	0	0	0	0	0	0	0	0			0	0	0	0	0	0	0
2014	Dry	Low			0	0	0	0	1	8	9	0	0	0	0	0	0			0			0			0			0	0	0	0	0	0	0	0	0	0			0	1	0	1	0	0	0
2014	Dry	Low			0	0	1	1	15	11	26	0	0	0	0	0	0			0			0			0			0	1	0	1	0	0	0	0	0	0			0	0	0	0	0	0	0
2014	Dry	High			0	0	0	0	0	0	0	0	0	0	0	0	0			0			0			0			0	0	0	0	0	0	0	0	1	1			0	0	0	0	8	5	13
2014	Dry	High			0	0	0	0	3	2	5	0	0	0	0	0	0			0			0			0			0	0	0	0	0	0	0	0	2	2			0	0	0	0	14	12	26
2014	Dry	High			0	0	0	0	0	0	0	0	0	0	0	0	0			0			0			0			0	0	0	0	0	0	0	0	0	0			0	0	0	0	0	1	1
2014	Dry	High			0	0	0	0	5	1	6	0	0	0	0	0	0			0			0			0			0	0	0	0	0	0	0	0	0	0			0	0	0	0	3	0	3
2014	Dry	Low			0	0	6	6	19	19	38	0	0	0	0	0	0			0			0			0			0	0	0	0	0	0	0	0	0	0			0	0	0	0	5	3	8
2014	Dry	Low			0	0	1	1	25	18	43	0	0	0	0	0	0			0			0			0			0	0	0	0	0	0	0	0	0	0			0	0	0	0	0	0	0
2014	Dry	Low			0	1	0	1	4	7	11	0	0	0	0	0	0			0			0			0			0	0	0	0	0	0	0	0	0	0			0	0	0	0	0	0	0
2014	Dry	Low			0	0	0	0	13	7	20	0	0	0	0	0	0			0			0			0			0	1	1	2	0	0	0	0	0	0			0	0	0	0	3	0	3
2014	Dry	High			0	0	0	0	0	0	0	0	0	0	0	0	0			0			0			0			0	0	0	0	0	0	0	0	0	0	0	1	1	0	0	0	5	5	10
2014	Dry	High			0	0	0	0	0	0	0	0	0	0	0	0	0			0	0	0	0			0			0	0	0	0	0	0	0	0	0	0			0	0	0	0	4	6	10
2014	Dry	High			0	0	0	0	0	0	0	0	0	0	0	0	0			0			0			0			0	0	0	0	0	0	0	0	0	0			0	0	0	0	0	0	0
2014	Dry	High			0	0	0	0	4	4	8	0	0	0	0	0	0			0			0			0			0	0	0	0	0	0	0	0	0	0			0	0	0	0	1	0	1
2014	Dry	Low			0	0	0	0	5	7	12	0	0	0	0	0	0			0			0			0			0	0	0	0	0	0	0	0	0	0			0	0	0	0	0	0	0
2014	Dry	Low			0	0	1	1	6	21	27	0	0	0	0	0	0			0			0			0			0	0	0	0	0	0	0	0	0	0			0	0	0	0	0	0	0
2014	Dry	Low			0	0	0	0	3	3	6	0	0	0	0	0	0			0			0			0			0	0	0	0	0	0	0	0	0	0			0	0	0	0	0	0	0
2014	Dry	Low			0	0	0	0	5	8	13	0	0	0	0	0	0			0			0			0			0	0	0	0	0	0	0	0	0	0			0	0	0	0	3	0	3
2014	Dry	High			0	0	0	0	0	0	0	0	0	0	0	0	0			0			0			0			0	0	0	0	0	0	0	0	0	0			0	0	0	0	0	0	0
2014	Dry	High			0	0	0	0	0	0	0	0	0	0	0	0	0			0			0			0			0	0	0	0	0	0	0	0	1	1			0	0	0	0	2	2	4
2014	Dry	High			0	0	0	0	0	0	0	0	0	0	0	0	0			0			0			0			0	0	0	0	0	0	0	0	0	0			0	0	0	0	0	0	0
2014	Dry	High			0	0	0	0	2	1	3	0	0	0	0	0	0			0			0			0			0	0	0	0	0	0	0	0	0	0			0	0	0	0	0	0	0
2014	Dry	Low			0	5	4	9	20	23	43	0	0	0	0	0	0			0			0			0			0	0	0	0	1	0	1	0	0	0			0	0	0	0	0	0	0
2014	Dry	Low			0	3	4	7	81	84	165	0	0	0	0	0	0			0			0			0			0	0	0	0	0	0	0	0	0	0			0	0	0	0	3	0	3
2014	Dry	Low			0	0	0	0	6	2	8	0	0	0	0	1	1			0			0			0			0	0	0	0	0	0	0	0	0	0			0	0	0	0	0	0	0
2014	Dry	Low			0	0	0	0	34	18	52	0	0	0	0	0	0			0			0			0			0	0	0	0	0	0	0	0	0	0			0	0	0	0	1	0	1
2014	Dry	High			0	0	0	0	0	0	0	0	0	0	0	0	0			0			0			0			0	0	0	0	0	0	0	0	0	0	0	1	1	0	0	0	11	7	18
2014	Dry	High			0	0	0	0	2	2	4	0	0	0	0	0	0			0			0			0			0	0	0	0	0	0	0	0	1	1			0	0	0	0	7	7	14
2014	Dry	High			0	0	0	0	0	0	0	0	0	0	0	0	0			0			0			0			0	0	0	0	0	0	0	0	0	0			0	0	0	0	0	2	2
2014	Dry	High			0	0	0	0	15	15	30	0	0	0	0	0	0			0			0			0			0	0	0	0	0	0	0	0	0	0			0	0	0	0	18	3	21
2014	Dry	Low	1	0	1	2	3	5	17	16	33	0	0	0	0	0	0			0			0			0			0	0	0	0	0	0	0	0	0	0			0	1	0	1	0	0	0
2014	Dry	Low			0	1	2	3	41	42	83	0	0	0	0	0	0			0			0			0			0	0	0	0	0	0	0	0	0	0			0	0	0	0	0	1	1
2014	Dry	Low			0	0	0	0	2	1	3	0	0	0	0	0	0			0			0			0			0	0	0	0	0	0	0	0	0	0			0	0	0	0	0	1	1
2014	Dry	Low			0	4	4	8	52	17	69	0	0	0	0	0	0			0	0	1	1			0			0	0	0	0	0	0	0	0	0	0			0	0	0	0	9	1	10
2014	Dry	High			0	0	0	0	0	0	0	0	0	0	0	0	0			0			0			0			0	0	0	0	0	0	0	0	1	1			0	0	0	0	11	5	16
2014	Dry	High			0	0	0	0	0	0	0	0	0	0	0	0	0			0			0			0			0	0	0	0	0	0	0	0	0	0			0	0	0	0	7	6	13
2014	Dry	High			0	0	0	0	0	0	0	0	0	0	0	0	0			0			0			0			0	0	0	0	0	0	0	0	0	0			0	0	0	0	0	0	0
2014	Dry	High			0	0	0	0	12	16	28	0	0	0	0	0	0			0			0			0			0	0	0	0	0	0	0	0	0	0			0	0	0	0	6	2	8
2014	Dry	Low			0	1	1	2	22	18	40	0	0	0	0	0	0			0			0			0			0	0	0	0	0	0	0	0	0	0			0	0	0	0	0	0	0
2014	Dry	Low			0	4	0	4	48	47	95	0	0	0	0	0	0			0			0			0			0	1	0	1	0	0	0	0	0	0			0	0	0	0	2	0	2
2014	Dry	Low			0	0	0	0	3	1	4	0	0	0	0	0	0			0			0			0			0	0	0	0	0	0	0	0	0	0			0	0	0	0	1	0	1
2014	Dry	Low			0	2	0	2	75	35	110	0	0	0	0	0	0			0			0			0			0	0	0	0	0	0	0	0	0	0	1	0	1	0	0	0	12	0	12
2014	Dry	High			0	0	0	0	0	0	0	0	0	0	0	0	0			0			0			0			0	0	0	0	0	0	0	0	0	0			0	0	0	0	4	6	10
2014	Dry	High			0	0	0	0	0	1	1	0	0	0	0	0	0			0			0			0			0	0	0	0	0	0	0	0	0	0			0	0	0	0	5	2	7
2014	Dry	High			0	0	0	0	0	0	0	0	0	0	0	0	0			0			0			0			0	0	0	0	0	0	0	0	0	0			0	0	0	0	0	0	0
2014	Dry	High			0	0	0	0	14	7	21	0	0	0	0	0	0			0			0			0			0	0	0	0	0	0	0	0	0	0			0	0	0	0	7	4	11
2014	Rainy	Low			0	0	0	0	1	2	3	0	0	0	0	0	0			0			0			0			0	0	0	0	0	0	0	0	0	0			0	0	0	0	2	2	4
2014	Rainy	Low			0	0	0	0	2	0	2	0	0	0	0	0	0			0			0			0			0	0	0	0	0	0	0	0	0	0			0	0	0	0	0	0	0
2014	Rainy	Low			0	0	0	0	0	0	0	0	0	0	0	0	0			0			0			0			0	0	0	0	0	0	0	0	0	0			0	0	0	0	0	0	0
2014	Rainy	Low			0	0	0	0	2	1	3	0	0	0	0	0	0			0			0			0			0	0	0	0	0	0	0	0	0	0			0	0	0	0	0	0	0
2014	Rainy	High			0	0	0	0	0	0	0	0	0	0	0	0	0			0			0			0			0	0	0	0	0	0	0	0	0	0			0	0	0	0	8	5	13
2014	Rainy	High			0	0	0	0	0	0	0	0	0	0	0	0	0			0			0			0			0	0	0	0	0	0	0	0	0	0			0	0	0	0	0	0	0
2014	Rainy	High			0	0	0	0	0	0	0	0	0	0	0	0	0			0			0			0			0	0	0	0	0	0	0	0	0	0			0	0	0	0	0	0	0
2014	Rainy	High			0	0	0	0	0	0	0	0	0	0	0	0	0			0			0			0			0	0	0	0	0	0	0	0	0	0			0	0	0	0	0	0	0
2014	Rainy	Low			0	0	1	1	2	2	4	0	0	0	0	0	0			0			0			0			0	0	0	0	0	0	0	0	0	0			0	0	0	0	0	0	0
2014	Rainy	Low			0	0	1	1	0	1	1	0	0	0	0	0	0			0			0			0			0	0	0	0	0	0	0	0	0	0			0	0	0	0	0	0	0
2014	Rainy	Low			0	0	0	0	0	0	0	0	0	0	0	0	0			0			0			0			0	0	0	0	0	0	0	0	0	0			0	0	0	0	0	0	0
2014	Rainy	Low			0	0	0	0	2	1	3	0	0	0	0	0	0			0			0			0			0	0	0	0	0	0	0	0	0	0			0	0	0	0	1	0	1
2014	Rainy	High			0	0	0	0	0	0	0	0	0	0	0	0	0			0			0			0			0	0	0	0	0	0	0	0	0	0			0	0	0	0	0	0	0
2014	Rainy	High			0	0	0	0	2	4	6	0	0	0	0	0	0			0			0			0			0	0	0	0	0	0	0	0	0	0			0	0	0	0	0	1	1
2014	Rainy	High			0	0	0	0	0	0	0	0	0	0	0	0	0			0			0			0			0	0	0	0	0	0	0	0	0	0			0	0	0	0	0	0	0
2014	Rainy	High			0	0	0	0	0	0	0	0	0	0	0	0	0			0			0			0			0	0	0	0	0	0	0	0	0	0			0	0	0	0	0	0	0
2014	Rainy	Low			0	0	0	0	4	3	7	0	0	0	0	0	0			0			0			0			0	0	0	0	0	0	0	0	0	0			0	0	0	0	0	0	0
2014	Rainy	Low			0	0	0	0	0	0	0	0	0	0	0	0	0			0			0			0			0	0	0	0	0	0	0	0	0	0			0	0	0	0	0	0	0
2014	Rainy	Low			0	0	0	0	1	0	1	0	0	0	0	0	0			0			0			0			0	0	0	0	0	0	0	0	0	0			0	0	0	0	1	0	1
2014	Rainy	Low			0	0	0	0	1	0	1	0	0	0	0	0	0			0			0			0			0	0	0	0	0	0	0	0	0	0			0	0	0	0	1	0	1
2014	Rainy	High			0	0	0	0	0	0	0	0	1	1	0	0	0			0			0			0			0	0	0	0	0	0	0	0	0	0			0	0	0	0	0	0	0
2014	Rainy	High			0	0	0	0	1	3	4	0	0	0	0	0	0			0			0			0			0	0	0	0	0	0	0	0	0	0			0	0	0	0	1	0	1
2014	Rainy	High			0	0	0	0	0	0	0	0	0	0	0	0	0			0			0			0			0	0	0	0	0	0	0	0	0	0			0	0	0	0	0	0	0
2014	Rainy	High			0	0	0	0	0	0	0	0	0	0	0	0	0			0			0			0			0	0	0	0	0	0	0	0	0	0			0	0	0	0	0	0	0
[truncated: 5 more columns]
